# Supplementary material for: Phyllosphere epiphytic and endophytic fungal community and network structures differ in a tropical mangrove ecosystem
Source: Microbiome. 2019 Apr 9;7:57. doi: 10.1186/s40168-019-0671-0 (PMC6456958; doi:10.1186/s40168-019-0671-0)
Supplement: Supplementary file 1 — Table S1. Molecular identification of epiphytic and endophytic fungi at a 97% sequence identity level in this study. (XLSX 113 kb) [file 40168_2019_671_MOESM1_ESM.xlsx]

## Sheet: Table S1
Table S1 Molecular identification of epiphytic and endophytic fungi at a 97% sequence identity level in this study
OTU No.	ENA accession No.	Sequence	Sintax against UNITE database	Kingdom	Phylum	Class	Order	Family	Genus	Epiphytic fungal reads	Endophytic fungal reads
OTU1	LS998028	ACACCTCAACTCTCACGGTTCGCCGTGACGAGCTTGGACTTTGGAGGCTTTGCTGGCCTGTGGGTCGGCTCCTCTCAAATGAATCAGCTTACCGGTGTATTGGTGGCGTCACAGGTGTGATAACTATCTACGCTTGCGGTCGCCCGCCAGACAACCTCTGCCATCGTCGGAGGTTTGCCGGAGGCTCACAAACGTCTCCCGAGTGGAGACAGCCTTCTGAAC	d:Fungi(1.0000),p:Basidiomycota(1.0000),c:Agaricomycetes(1.0000),o:Thelephorales(1.0000),f:Thelephoraceae(1.0000),g:Tomentella(1.0000)	Fungi	Basidiomycota	Agaricomycetes	Thelephorales	Thelephoraceae	Tomentella	7	0
OTU2	LS998029	CAACCCTCAAGCCCTGCTTGGTGTTGGGCAACGCGGTCCGCCGCGTGCCTCAAATCGACCGGCTGGGTCTTCTGTCCCCTAAGCGTTGTGGAAACTATTCGCTAAAGGGTGCTCGGGAGGCTACGCCGTAAAACAACCCCATTTCTAA	d:Fungi(1.0000),p:Ascomycota(0.9400),c:Dothideomycetes(0.8460)	Fungi	Ascomycota	Dothideomycetes	_	_	_	21	1
OTU3	LS998030	AATCTCCCACCCCAAGCGGTTTTTAAATGAAACGGCTTGGCGGATGGGGTCTGGATGGGTGCCTCTGCCTGCGCTACCTAGCACAGGCTCGCCCGAAATGCATGAGCGCCTTGAGACACTTTGCATCCGCCTCTCTGTTTGGGAGGAGGCGGCCAAGCAGTGTTTTTCTCCTGGCATGGCATGATACGTCATTTGCTATGTCGCCTAAAGGAGGAATGTTTGGTTGTGTCTGCGTGTGCTTCGAACTTGCCTCTGTGGCACATCCCAATTTCAC	d:Fungi(1.0000),p:Basidiomycota(0.6600),c:Malasseziomycetes(0.4356),o:Malasseziales(0.2875),f:Malasseziaceae(0.1897),g:Malassezia(0.1252),s:Malassezia_restricta_SH1515384.08FU(0.0827)	Fungi	Basidiomycota	_	_	_	_	29	17
OTU5	LS998032	TCACCCCCTCAAGCCCTGGCTTGGTGTTGGACTCGGTGCGCGACTCTGCGCTCCCCACCGGTCCCAAAGTGAATGACGGCGTCTGTGAGGACTCCAGTACACTGAGCTTCTTCGTGAGCACGTACTCGGATCAGCCCTCCAGGCCCGGTCTACCCCGGGACCACCCTCGTCTTTTCGAGGGCGGTTCCCACGTTTTTCAA	d:Fungi(1.0000),p:Ascomycota(1.0000),c:Eurotiomycetes(1.0000),o:Chaetothyriales(1.0000),f:Herpotrichiellaceae(1.0000),g:Phialophora(1.0000),s:Phialophora_avicenniae_SH218179.07FU(1.0000)	Fungi	Ascomycota	Eurotiomycetes	Chaetothyriales	Herpotrichiellaceae	Phialophora	91	3
OTU6	LS998033	GTAACCTCAAGCTTTGCTTGGTGTTGGGGCACTGCTCTCGCCCGAGAGCAGGCCCTGAAATCTAGTGGCGAGCTCGCCAGGACCCCGAGCGCAGTAGTTAAACCCTCGCTCTGGAAGGCCCTGGCGGTGCCCTGCCGTTAAACCCCCAACTCTTGAAA	d:Fungi(1.0000),p:Ascomycota(1.0000),c:Dothideomycetes(0.8300),o:Botryosphaeriales(0.6889),f:Botryosphaeriaceae(0.5718),g:Dothiorella(0.4746)	Fungi	Ascomycota	Dothideomycetes	Botryosphaeriales	_	_	35	3
OTU7	LS998034	GTACCCTCAAGCTCTGCTTGGTGTTGGGTGTTTGTCGTGTCCTCTGGGGCGCGACTCGCCTTAAATGTATTGGCAGCCGGCATATTGGCCTAGGAGCGCAGCACATTTTGCGATCGTAGTCTGTATATCAGCGTCCATGAAGCCTCAATCATCAC	d:Fungi(1.0000),p:Ascomycota(0.9400),c:Dothideomycetes(0.8836),o:Pleosporales(0.7776)	Fungi	Ascomycota	Dothideomycetes	Pleosporales	_	_	95	0
OTU8	LS998035	CAACCCTCAAGCTCTGCTTGGTATTGGGCGACGTCCGCTGCCGGACGCGCCTCGAAGACCTCGGCGACGGCGTCCTAGCCTCGAGCGTAGTAGTAACATCTCGCTTTGGAGTGCTGGACGACGGCCGCCGGACAATCGACCTTCGGTCTATTTTTCCAA	d:Fungi(1.0000),p:Ascomycota(0.8800),c:Dothideomycetes(0.7568),o:Botryosphaeriales(0.6508),f:Botryosphaeriaceae(0.5597),g:Phyllosticta(0.4254),s:Phyllosticta_capitalensis_SH198943.07FU(0.1574)	Fungi	Ascomycota	Dothideomycetes	Botryosphaeriales	_	_	1865	0
OTU9	LS998036	CAACCCTCAGCACCCGTCTTCGCGGCGGGAGCTGGCGTTGGGGATCGGCCGCCCTCAGCGGCGGCCGGCCCCGAAACGAAGTGGCGGCCGCGTCGCGACCTCCTCTGCGCAGTAGACATACCTCGCAGCCTGGATAGCGGTGCGGCCACGCCGTAAAACCCCAACTTTACCAA	d:Fungi(1.0000),p:Ascomycota(1.0000),c:Sordariomycetes(1.0000),o:Hypocreales(1.0000),f:Hypocreales_fam_Incertae_sedis(1.0000),g:Geosmithia(1.0000),s:Geosmithia_pallida_SH193088.07FU(0.7900)	Fungi	Ascomycota	Sordariomycetes	Hypocreales	_	Geosmithia	39	0
OTU10	LS998037	TGACCAATCAAGCTCTGCTTGGCCTTGGGGCCTGCTATACCGGCGGTCCTTAAAACCAGTGGCGGTGCCGTCTGGCCCTAAGCGTAGTAATTCTCCTCGCTATAGAGCTCTAGACGTCTACTCGCCAGAACCCCCAACTTCTCAA	d:Fungi(1.0000),p:Ascomycota(1.0000),c:Leotiomycetes(1.0000),o:Helotiales(1.0000)	Fungi	Ascomycota	Leotiomycetes	Helotiales	_	_	94	0
OTU11	LS998038	AACTCTCAACCCCCTTGTTTTGTAATGAAGCAGGCGTGGGCTTGGATTATGGCTGTCTGCTGGACTCTTTAAGTAGAGACCGGCTCGGCTGAAATACACGAGTAACCCAGTTTGAATATTAACGGCTTGACTCGGCGTAATAGCTTTATTTCGCTGAGGACGTTTCATATCAAGATAGTGGTGCTTCTAATGCGTCGTAGCGTCAGCTGCACAACCTTTAAGC	d:Fungi(1.0000),p:Basidiomycota(1.0000),c:Cystobasidiomycetes(1.0000),o:Erythrobasidiales(1.0000),f:Erythrobasidiales_fam_Incertae_sedis(1.0000),g:Erythrobasidium(1.0000),s:Erythrobasidium_hasegawianum_SH194739.07FU(0.9900)	Fungi	Basidiomycota	Cystobasidiomycetes	Erythrobasidiales	_	Erythrobasidium	2608	3065
OTU12	LS998039	GTACCCTCAAGCTTTGCTTGGTGTTGGGCGTTTTTTGTCTTTGGTTGCCAAAGACTCGCCTTAAAAGGATTGGCAGCCGGCCTACTGGTTTCGCAGCGCAGCACATTTTTGCGCTTGCAATCAGCAAAAGAGGACGGCAATCCATCAAGACTCCTTCTCAC	d:Fungi(1.0000),p:Ascomycota(1.0000),c:Dothideomycetes(1.0000),o:Pleosporales(1.0000),f:Pleosporaceae(0.9200),g:Curvularia(0.8464),s:Curvularia_lunata_SH187614.07FU(0.3470)	Fungi	Ascomycota	Dothideomycetes	Pleosporales	Pleosporaceae	Curvularia	91	72
OTU13	LS998040	AATTCTCAACCTTATTAACTTTTGTTGATAATGGATTGGATTGTGGGGGTTTCTTTTGCTGGCTTCTTCACAGAGATCAGCTCCCCTTAAATGCATTAGCTGGTGCCCCGCGTGGACCATCTATTGGTGTGATAATTATCTACGCCGTGGATGTCTGCAATCATATGGGTTTTGCACTGCTTCTAACCGTCTGTTCATTCGGACAATACATGACA	d:Fungi(1.0000),p:Basidiomycota(1.0000),c:Agaricomycetes(1.0000),o:Agaricales(1.0000),f:Cortinariaceae(0.7900),g:Cortinarius(0.6241),s:Cortinarius_tubarius_SH218844.07FU(0.4930)	Fungi	Basidiomycota	Agaricomycetes	Agaricales	Cortinariaceae	_	37	0
OTU14	LS998041	CTGCCCTCAAGCACGGCTTGTTTGTTGGGTCTTGTTCCCCCGGGAACAGGCCCGAAAGGCAGTGGCGGCACCGTCCGATCCTCGAGCGTATGGGGCTTTGTCACCCGCTCTGTAGGCCCGGCCGGCGCTTGCCGACCCCAATCAATCTTTTTCA	d:Fungi(1.0000),p:Ascomycota(1.0000),c:Eurotiomycetes(1.0000),o:Eurotiales(1.0000),f:Trichocomaceae(1.0000),g:Penicillium(1.0000),s:Penicillium_sclerotiorum_SH182484.07FU(1.0000)	Fungi	Ascomycota	Eurotiomycetes	Eurotiales	Trichocomaceae	Penicillium	122	372
OTU15	LS998042	CACCAATCAAGCCTGGCTTGGTATTGGGCGACGGGGGCCGTCACACGCCCCCGCGCCCCAAAGACCCGACCGGCGGGACGGACCAAATCTCAGCGTTGTGCAAAACCATTGTCGCTGGCGAGATGGGACGGCCGAGCCGTGAAAACACCCCTTCTGTAA	d:Fungi(1.0000),p:Ascomycota(1.0000),c:Dothideomycetes(1.0000),o:Capnodiales(1.0000)	Fungi	Ascomycota	Dothideomycetes	Capnodiales	_	_	374	425
OTU16	LS998043	ATAGCCTCTCCAAACCTTGGTTTTTTATTAAATCAAGTGCTTTGGGTCCCTGGGCCTGTAGCGGCGACGTTACTTGCCTTAAAAGGATCAAAGAAGACCCAATCGGATGTTAAGCATGATATCCTTTGGGGTCTTTGAACGACTATAAACTATAT	d:Fungi(1.0000),p:Basidiomycota(1.0000),c:Exobasidiomycetes(1.0000),o:Exobasidiomycetidae_ord_Incertae_sedis(1.0000),f:Exobasidiomycetidae_fam_Incertae_sedis(1.0000),g:Acaromyces(1.0000),s:Acaromyces_ingoldii_SH217939.07FU(1.0000)	Fungi	Basidiomycota	Exobasidiomycetes	_	_	Acaromyces	850	2089
OTU17	LS998044	AATACTTCAACCCTCCTCTTTCTTAATGATTGAAGAGGTGTTTGGTTTCTGAGCGCTGCTGGCCTTTACGGTCTAGCTCGTTCGTAATGCATTAGCATCCGCAATCGAACTTCGGATTGACTTGGCGTAATAGACTATTCGCTGAGGAATTCTAGTCTTCGGACTAGAGCCGGGTTGGGTTAAAGGAAGCTTCTAATCAGAATGTCTACATTTTAAG	d:Fungi(1.0000),p:Basidiomycota(1.0000),c:Microbotryomycetes(1.0000),o:Sporidiobolales(1.0000),f:Sporidiobolales_fam_Incertae_sedis(1.0000),g:Rhodotorula(1.0000),s:Rhodotorula_mucilaginosa_SH216361.07FU(0.9600)	Fungi	Basidiomycota	Microbotryomycetes	Sporidiobolales	_	Rhodotorula	9803	123
OTU18	LS998045	AAACCTCAATCCCTCGGGTTTCTTAGCGAACCCGTTGGACTTGGATCTGGGCGTCTGCCGCGACCCTCCGGGGATGTCGGCTCGCCTCAAATGTGTTAGTTGGACGGTGACTGCCCGTCAGCCTGGCGTAATAAGTTTCGCTGGGCCTCTGGGGCTTGGTCATTTAGAGGAAGTAAGCATATCAATAAGCGGAGGA	d:Fungi(1.0000),p:Basidiomycota(1.0000),c:Tremellomycetes(1.0000),o:Tremellales(1.0000),f:Tremellales_fam_Incertae_sedis(1.0000)	Fungi	Basidiomycota	Tremellomycetes	Tremellales	_	_	7	3
OTU19	LS998046	CAACCCTCAAGCCCTCGGGTTTGGTGTTGGGGATCGGCGAGCCCTTGCGGCAAGCCGGCCCCGAAATCTAGTGGCGGTCTCGCTGCAGCTTCCATTGCGTAGTAGTAAAACCCTCGCAGCTGGTACGCGGCGCGGCCAAGCCGTTAAACCCCCAACTTCTGAA	d:Fungi(1.0000),p:Ascomycota(1.0000),c:Sordariomycetes(1.0000),o:Hypocreales(1.0000),f:Nectriaceae(1.0000)	Fungi	Ascomycota	Sordariomycetes	Hypocreales	Nectriaceae	_	37	135
OTU20	LS998047	AAACCCTCAACCCTAGATTGGTTAATACCTTTCTTTGGTTTGGATTTGGACGTTTGCCGATGATAAGTCGGCTCGTCTTAAAAGTAATAGCTGGATCTGTCTCGCGACATGGTTTGACTTGGCGTAATAAGTATTTCGCTAAGGACATCTTCGGATGGCCGCGTTGCAGGACTAAAGACCGCTTTCTAATCCATTGATCTTCGGATTAATACTCTTGAC	d:Fungi(1.0000),p:Basidiomycota(1.0000),c:Tremellomycetes(1.0000),o:Tremellales(1.0000),f:Tremellales_fam_Incertae_sedis(1.0000),g:Cryptococcus(1.0000),s:Cryptococcus_albidus_SH405380.07FU(0.9500)	Fungi	Basidiomycota	Tremellomycetes	Tremellales	_	Cryptococcus	5723	2176
OTU21	LS998048	TAAACCTCACCTCTACTGTTTTTCATTAGACATGTGGATTGGTGCTTTGGGCGTCTGCCGTTTGCTCTGGCTCGCCTTAAATGTCTAAGTGGAATGCGTAATAAGTCTTCGCAACCCTCCACTCTAATACAAACTCTTTTTATA	d:Fungi(1.0000),p:Basidiomycota(0.9000),c:Tremellomycetes(0.8100),o:Tremellales(0.7290),f:Tremellales_fam_Incertae_sedis(0.6561),g:Dioszegia(0.5905)	Fungi	Basidiomycota	Tremellomycetes	Tremellales	_	_	534	783
OTU22	LS998049	CTGCCCTCAAGCACGGCTTGTGTGTTGGGTGTGGTCCCCCCGGGGACCTGCCCGAAAGGCAGCGGCGACGTCCGTCTGGTCCTCGAGCGTATGGGGCTTTGTCACTCGCTCGGGAAGGACCTGCGGGGGTTGGTCACCACCATATTTTACCAC	d:Fungi(1.0000),p:Ascomycota(1.0000),c:Eurotiomycetes(0.9800),o:Eurotiales(0.9604),f:Trichocomaceae(0.9412),g:Talaromyces(0.8941),s:Talaromyces_calidicanius_SH282948.07FU(0.6706)	Fungi	Ascomycota	Eurotiomycetes	Eurotiales	Trichocomaceae	Talaromyces	84	5
OTU23	LS998050	CACCACTCAAGCCTGGCTTGGTATTGGGCGTCGCGGTCTCTCCCGGCCGCGCGCCTCAAAGTTTCCCGGCTGAGCTGTCCGTCTCTAAGCGTTGTGCATCACAGTTCGCTTCGGAGCGCGGGCGGCCGCGGCCGTTAAATCTTTCACAA	d:Fungi(1.0000),p:Ascomycota(0.9600),c:Dothideomycetes(0.9216),o:Capnodiales(0.8847),f:Mycosphaerellaceae(0.8493),g:Acervuloseptoria(0.5181),s:Acervuloseptoria_ziziphicola_SH021517.07FU(0.3160)	Fungi	Ascomycota	Dothideomycetes	Capnodiales	Mycosphaerellaceae	_	79	137
OTU24	LS998051	CACCACTCAAGCCTCGCTTGGTATTGGGCAACGCGGTCCGCCGCGTGCCTCAAATCGTCCGGCTGGGTCTTCTGTCCCCTAAGCGTTGTGGAAACTATTCGCTAAAGGGTGTTCGGGAGGCTACGCCGTAAAACAACCCCACATCTCATG	d:Fungi(1.0000),p:Ascomycota(0.9700),c:Dothideomycetes(0.9409),o:Capnodiales(0.9127),f:Mycosphaerellaceae(0.7666),g:Mycosphaerella(0.6440),s:Mycosphaerella_tassiana_SH216250.07FU(0.5409)	Fungi	Ascomycota	Dothideomycetes	Capnodiales	Mycosphaerellaceae	_	1577	225
OTU25	LS998052	AACTCTCAACCCCCCTGTTTTGTAATGAGATAGGCGTGGGCTTGGATTATGGCTGCCTGTCGGCGTAAAGTCGGCTCAGCTGAAATACACGAGCAACCCATTTGAAATAGACGGTTTGACTCGGCGTAATAATTATTTCGCTGAGGACGTCTAACCTTTAAATCGTTAGTGGTGCTTCTAATGCATTTATAATTTAAGC	d:Fungi(1.0000),p:Basidiomycota(1.0000)	Fungi	Basidiomycota	_	_	_	_	13	90
OTU26	LS998053	AACTCTCAACCCCCTCATTTTGTAATGAAATGCAGCGCGGGCTTGGATTATGGCTGCCTGCCGGCGTAATTGCCGACTCAGCTGAAATATACGAGCAACCCAGTTGAAATAGACGGTTTGACTCGGCGTAATAATTATTTCGCTGAGGACGTCTTCTTTAAAGTCAGTGGTGCTTCTAATGCGTATCATACACTTTTAGC	d:Fungi(1.0000),p:Basidiomycota(1.0000)	Fungi	Basidiomycota	_	_	_	_	8	15
OTU28	LS998055	CTCTCTCAAACCTTCGGGTTTGGTATTGAGTGATACTCTGTCAAGGGTTAACTTGAAATATTGACTTAGCAAGAGTGTACTAATAAGCAGTCTTTCTGAAATAATGTATTAGGTTCTTCCAACTCGTTATATCAGCTAGGCAGGTTTAGAAGTATTTTAGGCTCGGCTTAACAACAATAAACTAAAA	d:Fungi(1.0000),p:Ascomycota(1.0000),c:Saccharomycetes(1.0000),o:Saccharomycetales(1.0000),f:Saccharomycetales_fam_Incertae_sedis(1.0000),g:Wickerhamomyces(1.0000),s:Wickerhamomyces_anomalus_SH006592.07FU(0.7900)	Fungi	Ascomycota	Saccharomycetes	Saccharomycetales	_	Wickerhamomyces	191	0
OTU29	LS998056	CACCAATCAAGCCTGGCTTGGTATTGGGCGACGGGGCGTCTATCACACGCCCCCCGCCCCAATGACACCCCGGCGGGACGGACTGGATCTCAGCGTTGTGCAAATGTCGCTGGCGATTTCCGGGACGGCCGTGCCGTGAAAACCCCCAATCTATCACA	d:Fungi(1.0000),p:Ascomycota(1.0000),c:Dothideomycetes(1.0000),o:Capnodiales(1.0000),f:Teratosphaeriaceae(0.9500),g:Neodevriesia(0.9025),s:Neodevriesia_capensis_SH188194.07FU(0.8484)	Fungi	Ascomycota	Dothideomycetes	Capnodiales	Teratosphaeriaceae	Neodevriesia	551	338
OTU30	LS998057	GTACCCTCAAGCTTTGCTTGGTGTTGGGCGTTTTTGTCCCCCTAACAAGGGACTCGCCTTAAAAGGATTGGCAGCCGGCCTACTGGTTTCGCAGCGCAGCACATTTTTGCGCTTGCAATCAGCAAAAGAGGACGGCAATCCATCAAGACTCCTTCTCAC	d:Fungi(1.0000),p:Ascomycota(1.0000),c:Dothideomycetes(1.0000),o:Pleosporales(1.0000),f:Pleosporaceae(0.9000),g:Curvularia(0.8100),s:Curvularia_hawaiiensis_SH187565.07FU(0.5751)	Fungi	Ascomycota	Dothideomycetes	Pleosporales	Pleosporaceae	Curvularia	63	9
OTU31	LS998058	CACCAATCACGCCTGGCGTGGTATTGGGCGACGGGGCGAGTCACATCGCCCCGCGCCTCAATGATCTTTCCGGCGGGACGGACCGTATCTCAGCGTTGTGCAAACGAGTCGCTGGCGATGTGCGGGACGGCCGTGCCGTTAAACCCCCCATTTTCTCAT	d:Fungi(1.0000),p:Ascomycota(1.0000),c:Dothideomycetes(1.0000),o:Capnodiales(1.0000),f:Teratosphaeriaceae(1.0000),g:Teratosphaeria(1.0000)	Fungi	Ascomycota	Dothideomycetes	Capnodiales	Teratosphaeriaceae	Teratosphaeria	571	342
OTU32	LS998059	CACCAATCACGCCTGGCGTGGTATTGGGCGACGGGGCGAGTCACATCGCCCCGCGCCTCAATGATCTTTCCGGCGGGACGGACCGTATCTCAGCGTTGTGCAAACGAGTCGCTGGCGATGTGCGGGACGGCCGTGCCGTTAAACACCCCCTTCTTTA	d:Fungi(1.0000),p:Ascomycota(1.0000),c:Dothideomycetes(1.0000),o:Capnodiales(1.0000),f:Teratosphaeriaceae(1.0000),g:Teratosphaeria(1.0000)	Fungi	Ascomycota	Dothideomycetes	Capnodiales	Teratosphaeriaceae	Teratosphaeria	0	4
OTU33	LS998060	CACCACTCAAGCCTCGCTTGGTATTGGGCGTCGCGAGTCTCTCGCGCGCCTCAAAGTCTCCGGCTGTTCGGTTCGTCTCCCAGCGTTGTGGCAACTATTTCGCAGTGGAGTTCGAGTCGTGGCGGCCGTTAAATCTTTCAAA	d:Fungi(1.0000),p:Ascomycota(1.0000),c:Dothideomycetes(1.0000),o:Capnodiales(0.9900),f:Mycosphaerellaceae(0.9801),g:Phaeoramularia(0.6959),s:Phaeoramularia_weigelicola_SH206860.07FU(0.4941)	Fungi	Ascomycota	Dothideomycetes	Capnodiales	Mycosphaerellaceae	Phaeoramularia	643	4486
OTU34	LS998061	CAACCCTCAAGCCTGGCTTGGTGTTGGGGCACTGCTTCGAGAGAAGCAGGCCCTGAAATCTAGTGGCGAGCTCGCTAGGACCCCGAGCGTAGTAGTTATATCTCGTTCTGGAAGGCCCTGGCGGTGCCCTGCCGTTAAACCCCCAACTTCTGAAA	d:Fungi(1.0000),p:Ascomycota(1.0000),c:Sordariomycetes(0.9900),o:Diaporthales(0.9801),f:Diaporthaceae(0.8429),g:Diaporthe(0.6996),s:Diaporthe_discoidispora_SH090470.07FU(0.2239)	Fungi	Ascomycota	Sordariomycetes	Diaporthales	Diaporthaceae	Diaporthe	188	0
OTU35	LS998062	TCCTCTCTCCCAACCTTTGGTCGGGGCGTTGGATCGAGTTGTGGTCTCGTCCGCAACTGGTCTCAAAGACAATGACGGCGTCCGTGGGACCCTCTTCGCAACGAGTCTTTCGAGGCACGCGGGGAGTTGCAAGGTCTCGTCGGGTCGGTCGACACCTTTATTTTTTCTA	d:Fungi(1.0000),p:Ascomycota(1.0000),c:Eurotiomycetes(1.0000),o:Chaetothyriales(1.0000),f:Chaetothyriales_fam_Incertae_sedis(1.0000),g:Strelitziana(1.0000),s:Strelitziana_africana_SH193002.07FU(1.0000)	Fungi	Ascomycota	Eurotiomycetes	Chaetothyriales	_	Strelitziana	240	663
OTU36	LS998063	CTGCCCTCAAGCACGGCTTGTGTGTTGGGCTCTCGCCCCTCCGTCTCGGGAGGGCGGGCCCGAAAGGCAGCGGCGGCACCGCGTCCGGTCCTCGAGCGTATGGGGCTTCGTCACCCGCTCTGTAGGCCCGGCCGGCGCCCGCCGGCGAACACCAATCAATCTTAACCA	d:Fungi(1.0000),p:Ascomycota(0.8700),c:Eurotiomycetes(0.7569),o:Eurotiales(0.6585),f:Aspergillaceae(0.5729),g:Penicillium(0.4927),s:Penicillium_oxalicum_SH1529990.08FU(0.1675)	Fungi	Ascomycota	Eurotiomycetes	Eurotiales	_	_	40	0
OTU37	LS998064	ACACCTCAAACCCCAATGTTTTGAAAGAAGCATTGCTTGGGTTTGGTTCTTGGGCTATTACTTGCTGCTTTATTGCTCAGCTAGCCTTAAAGATATTAGCTGGACTCGAGCTCTCGAGTGCCCTCAACGCTTGATGTGATAAATGTTACGTCGTGCTTGGAGCCTCTTTAGCTATTAGAGCCCGCTTCTAATACGGCGAGAAGATTAAAAACCTTCGACCCACTATTTAAT	d:Fungi(1.0000),p:Basidiomycota(1.0000),c:Exobasidiomycetes(1.0000),o:Microstromatales(1.0000),f:Microstromatales_fam_Incertae_sedis(1.0000),g:Jaminaea(1.0000),s:Jaminaea_angkorensis_SH207864.07FU(1.0000)	Fungi	Basidiomycota	Exobasidiomycetes	Microstromatales	_	Jaminaea	0	84
OTU38	LS998065	CAACCCCTAAGCACAGCTTACTGTTGGGACTCTACGGCTTCGTAGTTCCCCAAAGACATTGGCGGAGTGGCAGTGGTCCTCTGAGCGTAGTAATCTTTTATCTCGCTTCTGTTAGGTGCTGCCCCCCGGCCGTAAAACCCCCCATTTTTTCT	d:Fungi(1.0000),p:Ascomycota(1.0000),c:Sordariomycetes(1.0000),o:Trichosphaeriales(1.0000),f:Trichosphaeriales_fam_Incertae_sedis(1.0000),g:Nigrospora(1.0000)	Fungi	Ascomycota	Sordariomycetes	Trichosphaeriales	_	Nigrospora	11	2
OTU39	LS998066	CAACCCTCAAGCCCTGCTTGGTGTTGGGGCACTGCTCTCGCCCGAGAGCAGGCCCTGAAATCTAGTGGCGAGCTCGCCAGGACCCCGAGCGCAGTAGTTAAACCCTCGCTCTGGAAGGCCCTGGCGGTGCCCTGCCGTTAAACCCCCAATTTTTTCT	d:Fungi(1.0000),p:Ascomycota(1.0000),c:Dothideomycetes(0.6800),o:Botryosphaeriales(0.4624),f:Botryosphaeriaceae(0.3144),g:Dothiorella(0.2138)	Fungi	Ascomycota	Dothideomycetes	_	_	_	6	0
OTU40	LS998067	TTATCTCTCAGATGTAGTTTTCTATATATGAGCTTTGGACGTTGCCAGCAATGGCTCGTCTTAAATGACTAAGTGGAATGCGTAATAAGTTTTCGCTCCCTTCACTCTAATAACTCTTAT	d:Fungi(1.0000),p:Basidiomycota(1.0000),c:Tremellomycetes(1.0000),o:Tremellales(1.0000),f:Tremellales_fam_Incertae_sedis(1.0000),g:Hannaella(1.0000),s:Hannaella_sinensis_SH180504.07FU(1.0000)	Fungi	Basidiomycota	Tremellomycetes	Tremellales	_	Hannaella	34	68
OTU41	LS998068	GTACCCTCAAGCTATGCTTGGTGTTGGGTGATTGTCCAGTCTTTTCTAGTCAGGACTCACCTTAAAGTAATTGGCAGCCAGTATTTTGGTATAAAGCGCAGCACATTTTGCGATTTAGTCCAGCAATATTAGCAACCATCAAGTTTATTTATCAC	d:Fungi(1.0000),p:Ascomycota(1.0000),c:Dothideomycetes(1.0000),o:Pleosporales(1.0000),f:Phaeosphaeriaceae(1.0000),g:Leptospora(1.0000)	Fungi	Ascomycota	Dothideomycetes	Pleosporales	Phaeosphaeriaceae	Leptospora	1536	0
OTU42	LS998069	CACCACTCCAGCCTCGCTGGGTATTGGGCGTCTTCGCGGGGGAGCAATCCCCCGCGCGCCTCAAAGTCTCCGGCTGAGCGGTCCCGTCTCGCAGCGTTGTGGCATCACGTCTCGCTCTGAGCTCGGGCTCCTCACGGCCGTTAAATCACACCTCA	d:Fungi(1.0000),p:Ascomycota(1.0000),c:Dothideomycetes(1.0000),o:Dothideomycetes_ord_Incertae_sedis(1.0000),f:Dothideomycetes_fam_Incertae_sedis(1.0000),g:Zymoseptoria(1.0000),s:Zymoseptoria_verkleyi_SH195834.07FU(0.6100)	Fungi	Ascomycota	Dothideomycetes	_	_	Zymoseptoria	140	253
OTU43	LS998070	TAACCAATCAAGCTCTGCTTGGTCTTGGGGTCTGCTATACCGGCGACCCTTAAAATCAGTGGCGGTGCCGTTTGGCTCTAAGCGTAGTAATACTTCTCGCTATAGGGTCCAGTCGTTCACCGGCCAGAATTCTTAATTTTCTTA	d:Fungi(1.0000),p:Ascomycota(1.0000),c:Leotiomycetes(1.0000),o:Helotiales(1.0000),f:Helotiaceae(0.5200),g:Meliniomyces(0.2704)	Fungi	Ascomycota	Leotiomycetes	Helotiales	_	_	42	0
OTU44	LS998071	TCCTCCCTCAAACCTCTGTGTTTGGTGTTGGGCCGCGTTGGCGTCACAGCCAACTGGTCTCAAAGACAATGACGGCGTCCGTGGGACCCTCTTCGCAACGAGCATCTTCGGAAGCACGCGTCGAGTCTAAAGGACCTTCCGGGCCGGTCTACCCTTTATCTTTCTAA	d:Fungi(1.0000),p:Ascomycota(1.0000),c:Eurotiomycetes(1.0000)	Fungi	Ascomycota	Eurotiomycetes	_	_	_	65	0
OTU45	LS998072	CTGCCCTCAAGCACGGCTTGTGTGTTGGGCCCCGTCCTCCTTCCCGGGGGACGGGCCCGAAAGGCAGCGGCGGCACCGCGTCCGGTCCTCGAGCGTATGGGGCTTTGTCACCCGCTCTTGTAGGCCCGGCCGGCGCTTGCCGACAACCATCAATCTTTTTTCA	d:Fungi(1.0000),p:Ascomycota(0.7700),c:Eurotiomycetes(0.5929),o:Eurotiales(0.4565),f:Aspergillaceae(0.3515),g:Penicillium(0.2707),s:Penicillium_corylophilum_SH2189916.08FU(0.1380)	Fungi	Ascomycota	_	_	_	_	24	0
OTU47	LS998074	ATTCTCCCTCCCCATACGGTGGCCGAAAGGCCGGAGTATGGCGGACGGGGTTGGATGGGTGCCGCTGCCTGGGAAACCAGGCTCGCCCGAAATGCATAAGCGCCAGGACCCTCGCTACTGCCCTCTAGGGAAGGGCGGCTGAGCGACCGCTGAGCATGGCATGATACGTCATTTGCTGTGTGTGGGCGGCCGGTTGGAGAGGTGTCTGCTTTATACAGCCCTTTTTA	d:Fungi(1.0000),p:Basidiomycota(1.0000),c:Malasseziomycetes(1.0000),o:Malasseziales(1.0000),f:Malasseziaceae(1.0000),g:Malassezia(1.0000),s:Malassezia_dermatis_SH1553524.08FU(1.0000)	Fungi	Basidiomycota	Malasseziomycetes	Malasseziales	Malasseziaceae	Malassezia	1029	0
OTU48	LS998075	CACCACTCAAGCCTCGCTTGGTATTGGGCATCGCGGTCAGCCGCGTGCCTTAAATCGACCGGCTGGGTCTACCGTCCCCTAAGCGTTGTGGAAACTATTCGCTAAAGGTGCCGTCTGGTAGTTCACGCCGTGAAAACAACCCCATTTCTAA	d:Fungi(1.0000),p:Ascomycota(1.0000),c:Dothideomycetes(1.0000),o:Capnodiales(1.0000),f:Davidiellaceae(1.0000),g:Cladosporium(1.0000)	Fungi	Ascomycota	Dothideomycetes	Capnodiales	Davidiellaceae	Cladosporium	1327	3278
OTU49	LS998076	CAACCCTTAAGCCTAGCTTAGTGTTGGGAATCTACTTCTTTATAGTTGTAGTTCCTGAAATACAACGGCGGATTTGTAGTATCCTCTGAGCGTAGTAACTTTTTTCTCGCTTTTGTTAGGTGCTATAACTCCCAGCCGCTAAACCCCCAATTTTTTGT	d:Fungi(1.0000),p:Ascomycota(1.0000),c:Sordariomycetes(1.0000),o:Xylariales(1.0000),f:Amphisphaeriaceae(1.0000),g:Pestalotiopsis(0.9000)	Fungi	Ascomycota	Sordariomycetes	Xylariales	Amphisphaeriaceae	Pestalotiopsis	452	249
OTU50	LS998077	CAACCCTCAAGCTCAGCTTGGTGTTGGGACTCGCGGTAACCCGCGTTCCCCAAATCGATTGGCGGTCACGTCGAGCTTCCATAGCGTAGTAATCATACACCTCGTTACTGGTAATCGTCGCGGCCACGCCGTAAAACCCCAACTTCTGAA	d:Fungi(1.0000),p:Ascomycota(0.8200),c:Eurotiomycetes(0.1640),o:Eurotiales(0.0328)	Fungi	Ascomycota	_	_	_	_	238	139
OTU51	LS998078	CTGCCCTCGAGCTCGGTTCTCTCGAACCGACGCCCGGTGTTGGGGCGCTGCGGGCTCAGCCCCGCAGGCCCTGAAATGAAGTGGCGGTCCCGCCGCGGCGCCCCCTGCGTAGTAAGTCTTTGCACCTCGCATCGGGTCCCGGCGTAGGCCAGCCGTCGAACCTATCTCTTGATG	d:Fungi(1.0000),p:Ascomycota(1.0000),c:Sordariomycetes(1.0000),o:Microascales(1.0000),f:Microascaceae(1.0000)	Fungi	Ascomycota	Sordariomycetes	Microascales	Microascaceae	_	38	0
OTU52	LS998079	CTGCCCTCAAGCACGGCTTGTGTGTTGGGCCCCCGTCCCCCTCCCAGGAAGGGGACGGGCCCGAAAGGCAGCGGCGGCACCGTGTCCGGTCCTCGAGCGTATGGGAAGCAACTTTTTGTCACCCGCTCCTGTAGGTCCGGCCGGCGGCCTGCCCAACCCCAACCGTTTTTTAACCA	d:Fungi(1.0000),p:Ascomycota(0.9700),c:Eurotiomycetes(0.9409),o:Eurotiales(0.9127),f:Trichocomaceae(0.8670),g:Aspergillus(0.8237),s:Aspergillus_penicillioides_SH198027.07FU(0.7660)	Fungi	Ascomycota	Eurotiomycetes	Eurotiales	Trichocomaceae	Aspergillus	33	3
OTU53	LS998080	CTGCCCTCAAGCACGGCTTGTGTGTTGGGGCACTGCTCTCGCCCGAGAGCAGGCCCTGAAATCTAGTGGCGAGCTCGCCAGGACCCCGAGCGCAGTAGTTAAACCCTCGCTCTGGAAGGCCCTGGCGGTGCCCTGCCGTTAAACCCCCAACTCTTGAAA	d:Fungi(1.0000),p:Ascomycota(1.0000),c:Dothideomycetes(0.7300),o:Botryosphaeriales(0.5329),f:Botryosphaeriaceae(0.3890),g:Dothiorella(0.2840)	Fungi	Ascomycota	Dothideomycetes	_	_	_	5	0
OTU54	LS998081	ACACCCTCACCCTTAGATTGGTTAACACCTTTCTTTGGCTTGGATTTGGACGTTTGCCGATGATAAGTCGGCTCGTCTTAAAAGTAATAGCTGGATCTGTCTCGCGACATGGTTTGACTTGGCGTAATAAGTATTTCGCTAAGGACATCTTCGGATGGCCGCGTTGCAAGACTAAAGACCGCTTTCTAATCCATTGATCTTCGGATTAATATTCTTGAC	d:Fungi(1.0000),p:Basidiomycota(1.0000),c:Tremellomycetes(0.9500),o:Filobasidiales(0.6745),f:Filobasidiaceae(0.4789),g:Naganishia(0.3400),s:Naganishia_liquefaciens_SH2268664.08FU(0.1088)	Fungi	Basidiomycota	Tremellomycetes	Filobasidiales	_	_	1175	533
OTU55	LS998082	CACCACTCAAGCACTGCTTGGTATTGGGCATCGTCCGTCGAAAGGCGGGCGTGCCTCGAAGACCTCGGCGGGGTTTCTCCAACTTCGGGCGTAGTAGAGTTAAATCGAACGTCTTATAAGCTTGGTGGGACTCCATTGCCGTTAAACCTTTTATTTTCTA	d:Fungi(1.0000),p:Ascomycota(0.9900),c:Dothideomycetes(0.9801),o:Dothideales(0.9703),f:Dothideaceae(0.5434),g:Dothidea(0.3043)	Fungi	Ascomycota	Dothideomycetes	Dothideales	_	_	27	0
OTU56	LS998083	CTCTCTCAAACCTTTGGGTTTGGTATTGAGTGATACTCTTAGTCGAACTAGGCGTTTGCTTGAAAAGTATTGGCATGAGTGTGCTGGATAGTACGTTCTGATTATTCAATGTATTAGGTTTATCCAACTCGTTGAAGGATCAGGTGTAAATTTCTGGTTACATTGGCTCGGCCTTACAACAACAAACAA	d:Fungi(1.0000),p:Ascomycota(1.0000),c:Saccharomycetes(1.0000),o:Saccharomycetales(1.0000),f:Saccharomycetales_fam_Incertae_sedis(0.9900),g:Candida(0.9801),s:Candida_spencermartinsiae_SH190108.07FU(0.9409)	Fungi	Ascomycota	Saccharomycetes	Saccharomycetales	_	Candida	367	173
OTU57	LS998084	AATTCTCAAACCTTCTTGGTTTCTTGACCAAGTTGGCTTTGGACTCTGGAGGTGTTTTGCTGGCTTTGCAGAAAGTCGGCTCCTCTTAAATGCATTAGTGGGGTCCCCTTTGCCAATCCCCAGGCGTGATAAGATGTTTCTACGTCTTGGGATTTGCTCTGTTCATTGGGAACCTGCTTCCAACCGTCTCGTGAGAGACATCGTTCGAGTTTGCTCGACACACGAA	d:Fungi(1.0000),p:Basidiomycota(1.0000),c:Agaricomycetes(1.0000),o:Russulales(1.0000),f:Russulaceae(1.0000),g:Russula(1.0000)	Fungi	Basidiomycota	Agaricomycetes	Russulales	Russulaceae	Russula	150	222
OTU58	LS998085	CAACCCTCAAGCTCTGCTTGGTGTTGGGGCCCTACAGCTGATGTAGGCCCTCAAAGGTAGTGGCGGACCCTCCCGGAGCCTCCTTTGCGTAGTAACTTTACGTCTCGCACTGGGATCCGGAGGGACTCTTGCCGTAAAACCCCCCAATTTTCCAAA	d:Fungi(1.0000),p:Ascomycota(1.0000),c:Sordariomycetes(1.0000),o:Sordariomycetidae_ord_Incertae_sedis(1.0000),f:Glomerellaceae(1.0000),g:Colletotrichum(1.0000)	Fungi	Ascomycota	Sordariomycetes	_	Glomerellaceae	Colletotrichum	47	20
OTU59	LS998086	CACCAATCAAGCCTGGCTTGGTATTGGGCGACGGGGCCGTCACACGCCCCGCGCCCCAATGACCTTTCCGGCGGGACGGACCGTATCTCAGCGTTGTGCAAACGAGTCGCTGGCGAGGACGGGACGGCCGTGCCGTTAAACCTCCATTATCCAT	d:Fungi(1.0000),p:Ascomycota(0.9600),c:Dothideomycetes(0.8928),o:Capnodiales(0.8303)	Fungi	Ascomycota	Dothideomycetes	Capnodiales	_	_	132	263
OTU60	LS998087	CTGCCCTCAAGCACGGCTTGTGTGTTGGGTGCGGTCCCCCCGGGGGCCTGCCCGAAAGGCAGCGGCGACGTCCGTCTGGTCCTCGAGCGTATGGGGCTTTGTCACTCGCTCGGGAAGGACTGGCGGGGGTTGGTCACCACCACAAAATTTTACCAC	d:Fungi(1.0000),p:Ascomycota(1.0000),c:Eurotiomycetes(1.0000),o:Eurotiales(1.0000),f:Trichocomaceae(1.0000),g:Talaromyces(1.0000),s:Talaromyces_stollii_SH413547.07FU(0.6300)	Fungi	Ascomycota	Eurotiomycetes	Eurotiales	Trichocomaceae	Talaromyces	390	0
OTU61	LS998088	CGACCTCGAGCGTAGCTTGGTGTTGAGGACTGTCGCTCTCGCGGCACCCTTTAAAAGCATTGGCGGCAGCGCAGCTCAATCGCAACAAAATGCGTGCAAAGCAGCCAACTGCCCGCCATAACCCCCCTTTATTACTACCA	d:Fungi(1.0000),p:Ascomycota(1.0000),c:Dothideomycetes(1.0000)	Fungi	Ascomycota	Dothideomycetes	_	_	_	35	0
OTU62	LS998089	CAACCCTCAAGCTCTGCTTGGTATTGGGCAACGTCCGCTGCCGGACGTGCCTTGAAGACCTCGGCGACGGCGTCCTAGCCTCGAGCGTAGTAGTAAAATATCTCGCTTTGGAGTGCTGGGCGACGGCCGCCGGACAATCGACCTTCGGTCTATTTTTCCAA	d:Fungi(1.0000),p:Ascomycota(0.9500),c:Dothideomycetes(0.9025),o:Botryosphaeriales(0.8574),f:Phyllostictaceae(0.8145)	Fungi	Ascomycota	Dothideomycetes	Botryosphaeriales	Phyllostictaceae	_	303	5
OTU63	LS998090	CTGCCCTCAAGCGCGGCTTGTGTGTTGGGTGCGGTCCCCCCGGGGACCTGCCCGAAAGGCAGCGGCGACGTCCGTTTGGGTCCTCGAGCGTATGGGGCTTTGTCACTCGCTCGGGACGGACCCGCGGGGGTTGGTCACCACCACAATTTTACCAC	d:Fungi(1.0000),p:Ascomycota(1.0000),c:Eurotiomycetes(1.0000),o:Eurotiales(1.0000),f:Trichocomaceae(1.0000)	Fungi	Ascomycota	Eurotiomycetes	Eurotiales	Trichocomaceae	_	5	0
OTU64	LS998091	TGTACCCTCAAGCACTGCTTGGTGTTGGGCGTTTGTCCTGCAAAGGACTCGCCTGAAAGCGATTGGCGGCCAACGTACTGGTGGTAGAGCGCAGCACAATTTGCGTCTCTCCCCTCTGCGTCGGCGTCCATGAAGCCTTTTTTCAAC	d:Fungi(1.0000),p:Ascomycota(1.0000),c:Dothideomycetes(1.0000),o:Pleosporales(1.0000),f:Cucurbitariaceae(0.9800),g:Pyrenochaetopsis(0.9604),s:Pyrenochaetopsis_leptospora_SH198996.07FU(0.9412)	Fungi	Ascomycota	Dothideomycetes	Pleosporales	Cucurbitariaceae	Pyrenochaetopsis	20	0
OTU65	LS998092	CGACCTCGAGCGCAGCTTGGTGTTGAGGATTGCAGCAGCATCCTTTAAAAGCATTGGCGGCAGCGCAGCTCAATCGCAACAAAATGCGTGCAAAGCAGCCAACTGCCCGCCATAACCCCCCTTAATTACTACCA	d:Fungi(1.0000),p:Ascomycota(1.0000),c:Dothideomycetes(1.0000)	Fungi	Ascomycota	Dothideomycetes	_	_	_	26	0
OTU66	LS998093	AACAACCTCTCAAGCCTGGCTTGGTATTGGGACTCGCTGCCTCGGTGGTGGTCCTCAAAAGCAGTGGCGGGCCCATGTAACTCTCCGCGTAGTAATACATCTCGCGACAGAGAAGCAGCGGGACTTGCCAAAACTCCTTAATTGCTCA	d:Fungi(1.0000),p:Ascomycota(1.0000),c:Leotiomycetes(1.0000),o:Erysiphales(1.0000),f:Erysiphaceae(1.0000),g:Blumeria(1.0000),s:Blumeria_graminis_SH205385.07FU(1.0000)	Fungi	Ascomycota	Leotiomycetes	Erysiphales	Erysiphaceae	Blumeria	20	0
OTU67	LS998094	CAACCCTTAAGCCTAGCTTAGTGTTGGGAATTTACAGTTATGTAATTCCTGAAATACAACGGCGGATCTGTGGTATCCTCTGAGCGTAGTAAATTATTTCTCGCTTTTGTCAGGTGCTGCAGCTCCCAGCCGCTAAACCCCCAATTTTTTGT	d:Fungi(1.0000),p:Ascomycota(1.0000),c:Sordariomycetes(1.0000),o:Xylariales(1.0000),f:Amphisphaeriaceae(1.0000),g:Pseudopestalotiopsis(0.7500)	Fungi	Ascomycota	Sordariomycetes	Xylariales	Amphisphaeriaceae	Pseudopestalotiopsis	31	76
OTU68	LS998095	CTGCCCTCAAGCACGGCTTGTGTGTTGGGCCCCGCCCCCCGGTTTCGGGGGGCGGACCCGAAAGGCAGCGGCGGCACCGCGTCCGGTCCTCGAGCGTATGGGGCTTCGTCACCCGCTCTGTAGGCCCGGCCGGCGCCCGCCGGCGACCCCAATCAATCTATCCA	d:Fungi(1.0000),p:Ascomycota(1.0000),c:Eurotiomycetes(1.0000),o:Eurotiales(1.0000),f:Trichocomaceae(1.0000),g:Penicillium(0.9700),s:Penicillium_rolfsii_SH086622.07FU(0.4462)	Fungi	Ascomycota	Eurotiomycetes	Eurotiales	Trichocomaceae	Penicillium	10	0
OTU69	LS998096	CACCAATCGAGCCCAGCTCGGTGTTGGGGCACTGCTCTCGCCCGAGAGCAGGCCCTGAAATCTAGTGGCGAGCTCGCCAGGACCCCGAGCGCAGTAGTTAAACCCTCGCTCTGGAAGGCCCTGGCGGTGCCCTGCCGTTAAACCCCCAACTCTTGAAA	d:Fungi(1.0000),p:Ascomycota(0.9900),c:Dothideomycetes(0.8217),o:Botryosphaeriales(0.6820),f:Botryosphaeriaceae(0.5661),g:Dothiorella(0.4698)	Fungi	Ascomycota	Dothideomycetes	Botryosphaeriales	_	_	1	1
OTU70	LS998097	CACCACTCAAGCACTGCTTGGTATTGGGCGTCCGTCCCTCACGGGGCGCGCCTTAAAGACCTCGGCGAGGCCTCACCGGCTTTAGGCGTAGTAGAATTTATTCGAACGTCTGTCAATGGAGAGGACTTCTGCCGACTGAAACCTTTTATTTTTTCTA	d:Fungi(1.0000),p:Ascomycota(1.0000),c:Dothideomycetes(1.0000),o:Dothideales(1.0000),f:Dothioraceae(1.0000),g:Kabatiella(1.0000)	Fungi	Ascomycota	Dothideomycetes	Dothideales	Dothioraceae	Kabatiella	51	0
OTU71	LS998098	CAACCCTCAGGACCCCGTTTCGCGGGACCTGGCGTTGGGGATCAGCCCGCAGCCCTCGCGGCCGGCGGCTGGCCCCTAAATCTAGTGGCGGTCCTCCCGACGACCTCCTCTGCGCAGTAGTTAACTCGCCTCGCAGCTGGAAAGCGGGACGGCCACGCCGTAAAACCCCCAACTCACGCAA	d:Fungi(1.0000),p:Ascomycota(1.0000),c:Sordariomycetes(1.0000),o:Hypocreales(1.0000),f:Hypocreales_fam_Incertae_sedis(1.0000),g:Acremonium(1.0000)	Fungi	Ascomycota	Sordariomycetes	Hypocreales	_	Acremonium	69	0
OTU73	LS998100	CACCCCTCAAGCCTGGCTTGGTATTGGGCGTCGCGGGCCTCGCCCGCGCGCCTTAAAGTCTCCCCGGCTGGACCGTTTGTCCCTAAAGCGTCGTGCAAAACCTCGCGGTGGGATTTGATGGGCCGGCCGTTAAATCTTTATTCAAA	d:Fungi(1.0000),p:Ascomycota(1.0000),c:Dothideomycetes(1.0000),o:Capnodiales(1.0000),f:Mycosphaerellaceae(1.0000)	Fungi	Ascomycota	Dothideomycetes	Capnodiales	Mycosphaerellaceae	_	633	460
OTU74	LS998101	CACCAATCAAGCACCGCTTGGTATTGGGCGCACCCAGGCCGGTCCCTCCGCGGCCGGCCCGCCCGAAATGCATCGGCGAGGCACCGACCCCCGGCGTGTTAGAATTTCGAAACGTCGAGAGCACCGGTCGCCCGAGCCGCGAAACCTTTTATCATTTTCTCAAA	d:Fungi(1.0000),p:Ascomycota(1.0000),c:Dothideomycetes(0.9600),o:Myriangiales(0.9216),f:Elsinoaceae(0.8847),g:Sphaceloma(0.5839),s:Sphaceloma_tectificae_SH013191.07FU(0.2452)	Fungi	Ascomycota	Dothideomycetes	Myriangiales	Elsinoaceae	_	112	47
OTU75	LS998102	CACCACTCAAGCTATGCTTGGTATTGGGCGTCGTCCTTAGTTGGGCGCGCCTTAAAGACCTCGGCGAGGCCTCACCGGCTTTAGGCGTAGTAGAATTTATTCAATAACGTCTGTCAATGGAGAGGACTTCTGCCGACTGAAACCTTTATTTTTTACA	d:Fungi(1.0000),p:Ascomycota(1.0000),c:Dothideomycetes(1.0000),o:Dothideales(0.9000),f:Dothioraceae(0.8100),g:Aureobasidium(0.6966),s:Aureobasidium_subglaciale_SH376402.07FU(0.5642)	Fungi	Ascomycota	Dothideomycetes	Dothideales	Dothioraceae	Aureobasidium	129	0
OTU76	LS998103	CACCACTCAAGCCTCGCTTGGTATTGGGCGTCGCGGTCAGCCGCGTGCCTTAAATCGACCGGCTGGGTCTACCGTCCCCTAAGCGTTGTGGAAACTATTCGCTAAAGGTGCCGTCTGGTAGTTCACGCCGTAAAACAAACCCATTTCTAA	d:Fungi(1.0000),p:Ascomycota(1.0000),c:Dothideomycetes(1.0000),o:Capnodiales(0.9900),f:Davidiellaceae(0.9801),g:Cladosporium(0.9703)	Fungi	Ascomycota	Dothideomycetes	Capnodiales	Davidiellaceae	Cladosporium	1	6
OTU77	LS998104	CTCTCTCAAACCCTTGGGTTTGGTGTTGAGCGATACGCTGAGGAAACTGAGTGTTTGCTTGAAAAAGATTGGCATGAGTGTACTAGATAGTGCTCCTTGATTTATTCAATGTATTAGGTTTATCCAACTCGTTGAACGGAATCCTGGCGGTAAATTTCTGGTGTTATTGGCTCGGCCTAATAACTTTTTATAA	d:Fungi(1.0000),p:Ascomycota(1.0000),c:Saccharomycetes(1.0000),o:Saccharomycetales(1.0000),f:Pichiaceae(1.0000),g:Yamadazyma(1.0000),s:Yamadazyma_triangularis_SH203601.07FU(1.0000)	Fungi	Ascomycota	Saccharomycetes	Saccharomycetales	Pichiaceae	Yamadazyma	0	9
OTU78	LS998105	GTAACCTCAAGCTTTGCTTGGTATTGGGCAACGCGGTCCGCCGCGTGCCTCAAATCGTCCGGCTGGGTCTTCTGTCCCCTAAGCGTTGTGGAAACTATTCGCTAAAGGGTGTTCGGGAGGCTACGCCGTAAAACAACCCCATTTCTAA	d:Fungi(1.0000),p:Ascomycota(0.9400),c:Dothideomycetes(0.8836),o:Capnodiales(0.8217),f:Mycosphaerellaceae(0.6245),g:Mycosphaerella(0.4746),s:Mycosphaerella_tassiana_SH216250.07FU(0.3607)	Fungi	Ascomycota	Dothideomycetes	Capnodiales	_	_	2	0
OTU79	LS998106	CTGCCCTCAAGCACGGCTTGTGTGTTGGGCTCTCGCCCCCCGCTTCCGGGGGGCGGGCCCGAAAGGCAGCGGCGGCACCGCGTCCGGTCCTCGAGCGTATGGGGCTTCGTCACCCGCTCTGTAGGCCCGGCCGGCGCCCGCCGGCGAACACCATCAATCTTAACCA	d:Fungi(1.0000),p:Ascomycota(0.5500),c:Eurotiomycetes(0.3025),o:Eurotiales(0.1664),f:Trichocomaceae(0.0915),g:Penicillium(0.0494),s:Penicillium_oxalicum_SH182482.07FU(0.0232)	Fungi	Ascomycota	Eurotiomycetes	Aspergillaceae	_	_	40	0
OTU80	LS998107	CACCACTCAAGCCTGGCTTGGTGTTGGGCGACGTCCCTCTAAGGGACGCGCCTCGAAACGCTCGGCGGCGTGGCACCGGCTTTAAGCGTAGCAGAATCTTTCGCTTTGAAAGTCGGGGCCCCGTCTGCCGGAAGGCCTACTCGTAA	d:Fungi(1.0000),p:Ascomycota(1.0000),c:Dothideomycetes(1.0000),o:Mytilinidales(1.0000),f:Gloniaceae(1.0000),g:Cenococcum(0.9900),s:Cenococcum_geophilum_SH1639599.08FU(0.4950)	Fungi	Ascomycota	Dothideomycetes	Mytilinidales	Gloniaceae	Cenococcum	47	0
OTU81	LS998108	CAACCCTCGAACCCCTCCGGGGGGTCGGCGTTGGGGATCGGCCCTTTACGGGGCCGGCCCCGAAATACAGTGGCGGTCTCGCCGCAGCCTCTCCTGCGCAGTAGTTTGCACACTCGCATCGGGAGCGCGGCGCGTCCATTGCCGTAAAACACCCAACTTTCTGAAA	d:Fungi(1.0000),p:Ascomycota(1.0000),c:Sordariomycetes(1.0000),o:Hypocreales(1.0000),f:Hypocreaceae(1.0000)	Fungi	Ascomycota	Sordariomycetes	Hypocreales	Hypocreaceae	_	32	67
OTU82	LS998109	CAACCCCTAAGCACAGCTTACTGTTGGGACTCTACGGCCTCCGTAGTTCCCCAAAGCGATTGGCGGAGTGGCAGTAGTCCTCTGAGCGTAGTAATTCTTTATCTCGCTTTTGTTAGGTGCTGCCCCCCGGCCGTTAAACCCCCCAATTTTTTCT	d:Fungi(1.0000),p:Ascomycota(1.0000),c:Sordariomycetes(1.0000)	Fungi	Ascomycota	Sordariomycetes	_	_	_	3	3
OTU83	LS998110	ACATCTCCACAATTAGTTTTTTAATTAGTTGAGGGTTTTGAGGTTGTCATATAAACAATGACTCCCTTTAAAATAATTAGTGATGACCTTATGAATGGGTTAATACTGTGTGTTATAATGGATTACATCCATCACCAGTCAGAGAGTAATCTCGCCTTAGTAATTTGTAGTGATTGCTTCTAACTGCCATTGGCAAACAAACTGATCA	d:Fungi(1.0000),p:Basidiomycota(1.0000),c:Wallemiomycetes(1.0000),o:Wallemiales(1.0000),f:Wallemiaceae(1.0000),g:Wallemia(1.0000),s:Wallemia_mellicola_SH216453.07FU(0.9800)	Fungi	Basidiomycota	Wallemiomycetes	Wallemiales	Wallemiaceae	Wallemia	1	2
OTU84	LS998111	CACCACTCAAGCCTCGCTTGGTATTGGGGCACTGCTCTCGCCCGAGAGCAGGCCCTGAAATCTAGTGGCGAGCTCGCCAGGACCCCGAGCGCAGTAGTTAAACCCTCGCTCTGGAAGGCCCTGGCGGTGCCCTGCCGTTAAACCCCCAACTCTTGAAA	d:Fungi(1.0000),p:Ascomycota(1.0000),c:Sordariomycetes(0.9100),o:Diaporthales(0.8281)	Fungi	Ascomycota	Sordariomycetes	Diaporthales	_	_	16	5
OTU85	LS998112	AATTCTCAACCTTTCCAGCTTTTATTAGCTTGGTTAGGCTTGGATGTGGGGGTTGCGGGCTTTATTAATTGAAGTCGGCTCTCCTTAAATGCATTAGCAGAACTTTTGTGGACTGTCTATTGGTGTGATAATTATCTATGCCGTGGATGTGAAGCAGCTTTATAAAGTTCAGCTTCTAACTGTCCATTGACTTGGACAATTATTTTTTGACA	d:Fungi(1.0000),p:Basidiomycota(0.9700),c:Agaricomycetes(0.9409),o:Agaricales(0.9033),f:Hydnangiaceae(0.6233),g:Laccaria(0.4238),s:Laccaria_laccata_SH220988.07FU(0.1060)	Fungi	Basidiomycota	Agaricomycetes	Agaricales	_	_	123	0
OTU86	LS998113	CAACCCTCAAGCCCTAGTTGCTTGGTGTTGGGAGCTTATCTTCGGATAACTCCTGAAAAGCATCGGCGGAGTCGTGTTGGCCCCAAGCGTAGTAATTTTTCCTCGCTTCAGGTGGTTCCAGCGCTGGCGTCCTGCCGCTAAACCCCCTATTTTCTAGT	d:Fungi(1.0000),p:Ascomycota(1.0000),c:Sordariomycetes(1.0000),o:Xylariales(1.0000),f:Diatrypaceae(0.9800),g:Eutypa(0.8918),s:Eutypa_leptoplaca_SH217756.07FU(0.5797)	Fungi	Ascomycota	Sordariomycetes	Xylariales	Diatrypaceae	Eutypa	135	0
OTU87	LS998114	TCACCCCTCAAGCCCCGGGCTTGGTGTTGGACGGCCTGGTCGGATCTCGATTCGACCCCTCCTAAAGACAATGACGGCGGCCTGTGGTTCCCCCGGTACACTGAGCTTTTCACCGAGCACGTGCTGGACAAGGGCGCCCGGGTCACGGTCCTCTCCCTCCACGGGAATATTAATCAA	d:Fungi(1.0000),p:Ascomycota(0.8600),c:Eurotiomycetes(0.7396),o:Chaetothyriales(0.6361),f:Herpotrichiellaceae(0.4961),g:Cladophialophora(0.3820)	Fungi	Ascomycota	Eurotiomycetes	_	_	_	106	0
OTU88	LS998115	CAACCCTCAAGCTATGCTTGGTATTGGGCCTCATCGGGAACGATGTGCCTTAAAGAGAGTGGCGGCACTGCTTGGCTCTAAGCGTAGTAAACTTCTCGCTATAGACGCTCGGGAGCTGCCTGCCATAACCCCAAAATTTCTTA	d:Fungi(1.0000),p:Ascomycota(1.0000),c:Leotiomycetes(1.0000),o:Helotiales(1.0000),f:Dermateaceae(1.0000),g:Cryptosporiopsis(1.0000)	Fungi	Ascomycota	Leotiomycetes	Helotiales	Dermateaceae	Cryptosporiopsis	34	0
OTU89	LS998116	CTACCCTGGAGCCCTGCTCTGCGATGGGCCCCGTCCCCCCGGACGGGCCCGAAACCCGTCGGCGCCGTCGCCCGGCCCCGAGCGTAGCAAGAGAAATCCCTCGCTCGGAGTGCCCGGCGGCCGGTCGCCCCGACACCCATTTCTACAA	d:Fungi(1.0000),p:Ascomycota(1.0000),c:Dothideomycetes(1.0000),o:Venturiales(1.0000),f:Venturiaceae(0.9000)	Fungi	Ascomycota	Dothideomycetes	Venturiales	Venturiaceae	_	64	0
OTU90	LS998117	AATCCTCAAAACCCGTTCTTCAATTGGGGAAAGGGTTTTGGACTTGGAGGATCGATGCTTGCCCTCACTTTGAAGGCGAGCTCCTCTCAAATAAATTAGTGGGGTTTGCTTTGCTGATCCTTGACGGTGATAAGACATCTCTACGTTTTGGATTTGGCGACTGTCCCTTGCTTCTAACCGTCCTATGGACAATGATGGGTGCACCGGTCCACCGCCTTACATTGGTGGGGGGCTGGACCCACAATAAAAAGGA	d:Fungi(1.0000),p:Basidiomycota(1.0000),c:Agaricomycetes(1.0000),o:Russulales(1.0000),f:Russulaceae(1.0000),g:Russula(0.9800),s:Russula_rosea_SH178880.07FU(0.9212)	Fungi	Basidiomycota	Agaricomycetes	Russulales	Russulaceae	Russula	4	0
OTU91	LS998118	GTAACCTCAAGCCTCGCTTGGTATTGGGCGTCGCGGTCAGCCGCGTGCCTTAAATCGACCGGCTGGGTCTACCGTCCCCTAAGCGTTGTGGAAACTATTCGCTAAAGGTGCCGTCTGGTAGTTCACGCCGTGAAAACAAACCACTTTCAAA	d:Fungi(1.0000),p:Ascomycota(1.0000),c:Dothideomycetes(1.0000),o:Capnodiales(1.0000),f:Davidiellaceae(1.0000),g:Cladosporium(1.0000)	Fungi	Ascomycota	Dothideomycetes	Capnodiales	Davidiellaceae	Cladosporium	2	1
OTU92	LS998119	GTAACCTCAAGCTTTGCTTGGTGTTGGGTGTTTGTCTCGCCTCTGCGTGTAGACTCGCCTCAAAACAATTGGCAGCCGGCGTATTGATTTCGGAGCGCAGTACATCTCGCGCTTTGCACTCATAACGACGACGTCCAAAAGTACATTTTTACAC	d:Fungi(1.0000),p:Ascomycota(0.9500),c:Dothideomycetes(0.8835)	Fungi	Ascomycota	Dothideomycetes	_	_	_	1	7
OTU93	LS998120	AACTCTCAACCCACTCATTTTGTAATGAAGTGCAGCGCGGGCTTGGATTATGGCTGTCTGTCGGCGTAATTGCCGACTCAGCTGAAATATACGAGCAACCCAGTTTAAAATCCTGACGGCTTGACTCGGCGTAATAACTATTTCGCTGAGGACGTCTAACCTTTAAATCGTTAGTGGTGCTTCTAATGCATTTATATTAAGC	d:Fungi(1.0000),p:Basidiomycota(1.0000),c:Microbotryomycetes(0.9500),o:Sporidiobolales(0.9025),f:Sporidiobolales_fam_Incertae_sedis(0.8574),g:Rhodotorula(0.7116),s:Rhodotorula_marina_SH205937.07FU(0.5906)	Fungi	Basidiomycota	Microbotryomycetes	Sporidiobolales	_	Rhodotorula	439	431
OTU94	LS998121	ACACCTCAACTCTCATGGTTTTCCGTGATGAGCTTGGACTTTGGGGGTTTGCTGGCTGCAGTCGGCTCCTCTGAAACAAATTAGCTTGCCGGTATTTGGTGGCGTCGCAGGTGTGATAACTATCTACGCCCACGGTTGTCTGCCGAGTAACCTCTGGTGACGGAGGTTTGCTGGAGCTTATAATTGTCTTTTTTGCAGTAAAGACAGCTTTTTACA	d:Fungi(1.0000),p:Basidiomycota(0.9900),c:Agaricomycetes(0.9801),o:Thelephorales(0.9703),f:Thelephoraceae(0.9606)	Fungi	Basidiomycota	Agaricomycetes	Thelephorales	Thelephoraceae	_	2	0
OTU95	LS998122	CAACCCCTAAGCACAGCTTATTGTTGGGCGTCTACGTCTGTAGTGCCTCAAAGACATTGGCGGAGCGGCAGCAGTCCTCTGAGCGTAGTAATTCTTTATCTCGCTTTTGTTAGGCGCTGCCCCCCGGCCGTAAACCCCCCATTTTTTCT	d:Fungi(1.0000),p:Ascomycota(1.0000),c:Sordariomycetes(0.9900)	Fungi	Ascomycota	Sordariomycetes	_	_	_	1	0
OTU96	LS998123	GTAACCTCAAGCCTCGCTTGGTATTGGGCGACGCGGTCCGCCGCGCGCCTCAAATCGACCGGCTGGGTCTTCTGTCCCCTCAGCGTTGTGGAAACTATTCGCTAAAGGGTGCCACGGGAGGCCACGCCGAAAAACAAACCCATTTCTAA	d:Fungi(1.0000),p:Ascomycota(1.0000),c:Dothideomycetes(1.0000)	Fungi	Ascomycota	Dothideomycetes	_	_	_	4	1
OTU97	LS998124	ACACCCTCAAGCGCTGCTTGGTGTTGGGTGCCTGTCCCGCCTCCGCGCGCGGACTCACCCCAAATGCATTGGCGGCGGCCCGTGCCCCTCCCGCGCAGCACATTGCGCTTCTCGAGGCGGCCAGCGGCCCGCGTCCACGAAGCCGACAACCCGT	d:Fungi(1.0000),p:Ascomycota(0.5800),c:Dothideomycetes(0.3364),o:Pleosporales(0.1951)	Fungi	Ascomycota	_	_	_	_	32	3
OTU98	LS998125	AAGTTCTCAACCGCATCAAAATTTTTGTTGCGGCTTGGAAATGGAGGTTTATGCAGGCTTGATCAAGTCTGCTCCTCTGAAATGAATTAGTGGTCGTTTGATGGCTCAGGTGTGATATAAAACTATCTATGCCTAATGCTGAACCAAACATCTGCTGCAAAAGAAACCTTTTGATGA	d:Fungi(1.0000),p:Basidiomycota(1.0000),c:Agaricomycetes(1.0000),o:Agaricales(1.0000),f:Inocybaceae(1.0000),g:Inocybe(1.0000)	Fungi	Basidiomycota	Agaricomycetes	Agaricales	Inocybaceae	Inocybe	29	0
OTU99	LS998126	ACAACCAGTTCAATCCCCTTTTAGAAATATTTCGCGGATTGGTTATTGGTGAATGAGGGGATCCGTGCATAACGTTGAATCACCTCACCACCGAAATTCAGAGGCGGTTTGTCCCCACGTGTTTGTGGCGTTGTAAAAGCTTTACCAGCACTATTCGCTCGCATCGTGGGTCCACTGCTTGCCATTGGAGAAATCCCCATTCATCAAA	d:Fungi(1.0000),p:Ascomycota(1.0000),c:Pezizomycetes(1.0000),o:Pezizales(1.0000),f:Pyronemataceae(1.0000)	Fungi	Ascomycota	Pezizomycetes	Pezizales	Pyronemataceae	_	26	0
OTU100	LS998127	CGACCATCAAGCCCTATTTGCTTGGCGTTGGGAGCTTAGCCTGCTGTTGCGGGATAACTCCTCAAATATATTGGCGGAGTCGCGAAGACCCCAAGCGTAGTAATTTTTTCTCGCTTCCGGTGTGTCGGCGCTGGCGTCCAGCCACTAAACCCCCAAATTTTTAAAG	d:Fungi(1.0000),p:Ascomycota(1.0000),c:Sordariomycetes(1.0000),o:Xylariales(1.0000),f:Diatrypaceae(1.0000),g:Eutypella(1.0000),s:Eutypella_vitis_SH011575.07FU(0.5100)	Fungi	Ascomycota	Sordariomycetes	Xylariales	Diatrypaceae	Eutypella	52	0
OTU101	LS998128	GTACCCTCAAGCTTTGCTTGGTGTTGGGCGTCTTGTCTCTCACGAGACTCGCCTTAAAATCATTGGCAGCCGACCTACTGGTTTCGGAGCGCAGCACAATTCTTGCACTTTGAATCAGCCTTGGTTGAGCATCCATCAAGACCCTATGTTTTTTAAC	d:Fungi(1.0000),p:Ascomycota(1.0000)	Fungi	Ascomycota	_	_	_	_	6	0
OTU102	LS998129	AACTCTCAACCCCCTCATTTTGTAATGAAATGCAGCGCGGGCTTGGATTATGGCTGTTTGTCGGCGTAATTGCCGACTCAGCTGAAATATACGAGCAACCCAGTTTAAAACCCTGACGGCTTGACTCGGCGTAATAACTATTTCGCTGAGGACGTCTTCTTTAAAGTCAGTGGTGCTTCTAATGCGTATCATACACTTTTAGC	d:Fungi(1.0000),p:Basidiomycota(0.9900),c:Microbotryomycetes(0.9405),o:Sporidiobolales(0.8935),f:Sporidiobolales_fam_Incertae_sedis(0.8488),g:Rhodotorula(0.5687),s:Rhodotorula_marina_SH205937.07FU(0.3810)	Fungi	Basidiomycota	Microbotryomycetes	Sporidiobolales	_	_	51	75
OTU103	LS998130	AGACTTCAACCCCTCGGGTTTTTCCCGAGGAGGCTGGACTTGGGCGTTGCCATTCACTTGGCTCGCCTCAAATGCGTCAGTGGTGATCAGACCAATGACCGGAGTAATAAGTTTCTCTGGCCTGTCGGTCGACGATGGCTGCTCATAACCCGCCCTCGGGCATCTATGA	d:Fungi(1.0000),p:Basidiomycota(1.0000),c:Tremellomycetes(1.0000)	Fungi	Basidiomycota	Tremellomycetes	_	_	_	57	0
OTU104	LS998131	AATTCTCAACCTTTTCAGCTTTTTCTGTTGATCAGGCTTGGATGTGGGAGTATGCGGGCTTCTCAGAAGTCGGCTCTCCTGAAATGCATTAGCGGGACCTTTGTTGCCTTGCTTTGGTGTGATAATTATCTACGCCATTTGTGAAGAGCAGCTTTATAAATGGGGTTCAGCTTCTAAAGGGTCTCTTTTGAGACAGCTTCTGACA	d:Fungi(1.0000),p:Basidiomycota(1.0000),c:Agaricomycetes(1.0000),o:Agaricales(1.0000),f:Tricholomataceae(1.0000),g:Tricholoma(1.0000),s:Tricholoma_terreum_SH219343.07FU(0.9900)	Fungi	Basidiomycota	Agaricomycetes	Agaricales	Tricholomataceae	Tricholoma	193	0
OTU105	LS998132	GAACTCTCAAAGTCTCCTTCCTTTGATAGGGTTTGGAGTGCTTTGGATCGTGGGCGCTTGCGAGCCTGGCTCGCTCGTCTGAAATCAAATGTGGCGGTTTTCTCTAAAGCCTGTGTCGGGTTTGACCTGGAGTGATAGAAGTCTTTCGAGATCTCTGGGGACTGCCTTTTTGGCGACCTGCCGAGGTGGGAGAGATTGCCTACTAAGGCTCATCTGACGT	d:Fungi(1.0000),p:Basidiomycota(0.9800),c:Agaricomycetes(0.9604)	Fungi	Basidiomycota	Agaricomycetes	_	_	_	133	0
OTU106	LS998133	CAACCAATCAAGCCTCGGCTTGGTCTTGGGGTTTGCGGTCCCGCATCTCCTAAACTCAGTGGCGGTGCGATTTAAGCTCTGAGCGTAGTAATTTTTCTCGCTATAGGGTCTTGGTCGTTACTTGCCAGTAACCCCCAATTTTTATCA	d:Fungi(1.0000),p:Ascomycota(0.9200),c:Leotiomycetes(0.8464),o:Helotiales(0.7787)	Fungi	Ascomycota	Leotiomycetes	Helotiales	_	_	59	0
OTU107	LS998134	ACACCCTCAAGCCTGGCTTGGTATTGGGCTCCCGCCCGAGTGGGCGGGGCCTGGAACGCCTGCGGTGGGCGCTGGTCCCCTCTCTTGCACCAGAAGAAGCATCTTCACGCGGGAGGGGGTCCCAGTCGCCGTCCGGAAAGCACCAGTC	d:Fungi(1.0000),p:Ascomycota(0.9000),c:Dothideomycetes(0.8100),o:Pleosporales(0.7290),f:Massarinaceae(0.6561),g:Helminthosporium(0.5905),s:Helminthosporium_asterinum_SH214543.07FU(0.5314)	Fungi	Ascomycota	Dothideomycetes	Pleosporales	Massarinaceae	_	27	4
OTU108	LS998135	AAACCTTCAAGCTCAGCTTGGTGATGGGTGACTGTCCCCTCCCTTCGCGGGGGGACTCGCCTCAAAAACATTGGCGGCCGGTACATTGGCTTCGAGCGCAGCAGAAACGCGGTCTCGAGCCCGGTGGATCGGCTCCCATAAGCCTCATTCTTTA	d:Fungi(1.0000),p:Ascomycota(1.0000),c:Dothideomycetes(1.0000),o:Pleosporales(1.0000),f:Sporormiaceae(0.9900)	Fungi	Ascomycota	Dothideomycetes	Pleosporales	Sporormiaceae	_	10	0
OTU109	LS998136	CACCACTCAAGCCTCGCTTGGTATTGGGCGACGCGGTCCGCCGCGCGCCTCAAATCGACCGGCTGGGTCTTCTGTCCCCTCAGCGTTGTGGAAACTATTCGCTAAAGGGTGCCACGGGAGGCCACGCCGTGAAAACAAACCACTTTCAAA	d:Fungi(1.0000),p:Ascomycota(0.9800),c:Dothideomycetes(0.9604),o:Capnodiales(0.7491),f:Davidiellaceae(0.5843),g:Cladosporium(0.4558),s:Cladosporium_sphaerospermum_SH127903.07FU(0.2552)	Fungi	Ascomycota	Dothideomycetes	Capnodiales	_	_	13	25
OTU110	LS998137	ACCTCTCACCTTTGACGGTTTTGTAATAGAACTGTTCAAATGCGTGGACATGGGCGCCTGCCTGGTGAACAACCTTATGGCTCGCCTGAAAAGCATTAGCTTGGATCTACCTGTCAGACCTGAGGCGTAATAAGTTATTCGTCTCTAGACTTGGCTTGTAGCCTGCTTCTAATCATTACTTTATATGAA	d:Fungi(1.0000),p:Basidiomycota(1.0000),c:Tremellomycetes(1.0000),o:Tremellales(1.0000),f:Tremellales_fam_Incertae_sedis(1.0000),g:Bullera(1.0000),s:Bullera_arundinariae_SH207554.07FU(1.0000)	Fungi	Basidiomycota	Tremellomycetes	Tremellales	_	Bullera	26	401
OTU111	LS998138	CCTTCTCAAAAGATAATTTATTATTTTTTGGTTGTGGGCGATACTCAGGGTTAGCTTGAAATTGGAGACTGTTTCAGTCTTTTTTAATTCAACACTTAGCTTCTTTGGAGACGCTGTTCTCGCTGTGATGTATTTATGGATTTATTCGTTTTACTTTACAAGGGAAATGGTAACGTACCTTAGGCAAAGGGTTGCTTTTAATATTCATCAA	d:Fungi(1.0000),p:Ascomycota(1.0000),c:Saccharomycetes(1.0000),o:Saccharomycetales(1.0000),f:Saccharomycodaceae(1.0000),g:Hanseniaspora(1.0000)	Fungi	Ascomycota	Saccharomycetes	Saccharomycetales	Saccharomycodaceae	Hanseniaspora	480	5
OTU112	LS998139	CTGCCCTCAAGCACGGCTTGTGTGTTGGGCCCCGTCCTCCGATCCCGGGGGACGGGCCCGAAAGGCAGCGGCGGCACCGCGTCCGGTCCTCGAGCGTATGGGGCTTTGTCACCCGCTCTGTAGGCCCGGCCGGCGCTTGCCGATCAACCCAAATTTTTATCCA	d:Fungi(1.0000),p:Ascomycota(1.0000),c:Eurotiomycetes(1.0000),o:Eurotiales(1.0000)	Fungi	Ascomycota	Eurotiomycetes	Eurotiales	_	_	32	0
OTU113	LS998140	TAACCACTCAAGCTCACGCTTGGTCTTGGGGTTCGCGGTCCCGCGGCCCCTAAAATCAGTGGCGGTGCCTGTCGGCTCTACGCGTAGTAATACTCCTCGCGTCTGGGTCCGGTGGGTCTACTTGCCAGCAACCCCCAATTTTTTACA	d:Fungi(1.0000),p:Ascomycota(0.7500),c:Leotiomycetes(0.5400),o:Helotiales(0.3888),f:Helotiales_fam_Incertae_sedis(0.2799),g:Cadophora(0.1344),s:Cadophora_malorum_SH2226855.08FU(0.0457)	Fungi	Ascomycota	_	_	_	_	47	0
OTU114	LS998141	CAACCCTCAAGCTTAGCTTGGTATTGAGTCTATGTCAGTAATGGCAGGCTCTAAAATCAGTGGCGGCGCCGCTGGGTCCTGAACGTAGTAATATCTCTCGTTACAGGTTCTCGGTGTGCTTCTGCCAAAACCCAAATTTTTCTAT	d:Fungi(1.0000),p:Ascomycota(0.8600),c:Leotiomycetes(0.7396),o:Helotiales(0.6361),f:Sclerotiniaceae(0.5470),g:Botrytis(0.4376),s:Botrytis_cinerea_SH002187.07FU(0.1532)	Fungi	Ascomycota	Leotiomycetes	_	_	_	30	111
OTU115	LS998142	CAACCCTCAAGCATTGCTTGGTATTAGGCTCCGCTGCTCACCCAGCGGGCCTTAAAATCAGTGGCGGTGCCGTCGGGCCCTGAGCGTAGTAAATCTCCTCGCTATAGGGACCCGGTGGACGCTGGCCATCAACCCCCCTTACTTTCTAA	d:Fungi(1.0000),p:Ascomycota(1.0000),c:Leotiomycetes(1.0000),o:Helotiales(1.0000)	Fungi	Ascomycota	Leotiomycetes	Helotiales	_	_	5	114
OTU116	LS998143	TAGACTCACCTACTCGGGTTTCCGAACTAGGTGCTTTGGACGTTTGCCGCCTTCTGGCTCGTCTTAAATGTCTAAGTGGAATGCGTAATAAGTTTTCGCTCCCTCCACTCTAATTACACTTTAG	d:Fungi(1.0000),p:Basidiomycota(1.0000),c:Tremellomycetes(1.0000),o:Tremellales(1.0000),f:Tremellales_fam_Incertae_sedis(1.0000),g:Hannaella(1.0000),s:Hannaella_oryzae_SH219460.07FU(1.0000)	Fungi	Basidiomycota	Tremellomycetes	Tremellales	_	Hannaella	9	18
OTU117	LS998144	GACCCCTCAAGCCCAGCTTGGTGATGGGCGTCTGTCCCCGCCCCCGCGCGAGGACTCGCCCCAAAATCATTGGCGGCCGGTACGTTGGCTTCGAGCGCAGCAGAAACGCACCTCGAGCCCGGCGGACCGGCTCCCAGAAGCTTTACCA	d:Fungi(1.0000),p:Ascomycota(1.0000),c:Dothideomycetes(1.0000),o:Pleosporales(1.0000),f:Sporormiaceae(1.0000),g:Sporormia(1.0000)	Fungi	Ascomycota	Dothideomycetes	Pleosporales	Sporormiaceae	Sporormia	62	0
OTU118	LS998145	TAACCCTCAAGCACTGCTTGGTGATGGGCGTCTGTCCCGCCTCTGCGCGCGGACTCGCCCCAAAGGCATTGGCAGCGGTCCCGTCCGCCTCTCGCGCAGCACAGATGCGCTTCTCGAGGCTTCGGGCCCGCGTCCACGAAGCTCATTTACCAC	d:Fungi(1.0000),p:Ascomycota(0.9900),c:Dothideomycetes(0.9801),o:Pleosporales(0.9213)	Fungi	Ascomycota	Dothideomycetes	Pleosporales	_	_	162	1
OTU119	LS998146	CACCACTCAAGCCTGGCTTGGTATTGGGCGCCGCGGTGTTCCGCGCGCCTCAAAGTCTCCGGCTGAGCTGTCCGTCTCCAAGCGTTGTGATTTCATTAATCGCTTCGGAGTGCGGGCGGCCGCGGCCGTTAAATCTTTCACAA	d:Fungi(1.0000),p:Ascomycota(1.0000),c:Dothideomycetes(1.0000),o:Capnodiales(1.0000),f:Mycosphaerellaceae(1.0000),g:Sphaerulina(0.4900),s:Sphaerulina_amelanchier_SH406259.07FU(0.1960)	Fungi	Ascomycota	Dothideomycetes	Capnodiales	Mycosphaerellaceae	_	86	0
OTU120	LS998147	GTACCCTCAAGCTTTGCTTGGTGTTGGGCGTTTTTTGTCTTTGGTTACCAAAGACTCGCCTTAAAACGATTGGCAGCCGGCCTCCTGGTTTCGCAGCGCAGCACATTTTTGCGCTTGCAATCAGCAACAGAGGGCGGCACTCCATCAAGACTCCATTTTCAC	d:Fungi(1.0000),p:Ascomycota(1.0000),c:Dothideomycetes(1.0000),o:Pleosporales(1.0000),f:Pleosporaceae(1.0000),g:Curvularia(0.9800),s:Curvularia_inaequalis_SH187566.07FU(0.9310)	Fungi	Ascomycota	Dothideomycetes	Pleosporales	Pleosporaceae	Curvularia	93	0
OTU121	LS998148	GTACCCTCAAGCTTTGCTTGGTGTTGGGCGTCTTGTCTTCCTTTGGGAGACTCGCCTCAAAACAATTGGCAGCCGGCATATTGGTATCGGAGCGCAGCACAAGTCGCGCTTCTTTCCATGAATGTCAGCATCCATCAAGACCATTTTTCAC	d:Fungi(1.0000),p:Ascomycota(1.0000),c:Dothideomycetes(1.0000),o:Pleosporales(1.0000)	Fungi	Ascomycota	Dothideomycetes	Pleosporales	_	_	125	0
OTU122	LS998149	ACACCCTCAAGCTCTGCTTGGTGTTGGGGCGTTGTCGCTTCCCCGCCTCCCCGGCGACATGGCGACACCCCTCAAAGTCATTGGCGGCCTTTCTGCCCGGCTCCCCGCGCAGCAGTTTCGCGCTTCGGGAGGCCCCTGGGTCGGCTGGCATCCATCAAGCTAATCCTTTCAC	d:Fungi(1.0000),p:Ascomycota(1.0000),c:Eurotiomycetes(0.9800),o:Onygenales(0.9604)	Fungi	Ascomycota	Eurotiomycetes	Onygenales	_	_	211	0
OTU123	LS998150	ACACCCTCAAGCTCTGCTTGGTGTTGGGGCCGTTGTCGTTTCCCCGCCCCTCCCGGCGACACAGCGACACCCCTCAAAGTCATTGGCGGCCTTTCTGCCCGGCTCCCAGCGCAGCAGTTAGCGCTTCGGAGACCCCTGGGCAGGCTGGCATCCATCAAGCTGACCCCTTTTAC	d:Fungi(1.0000),p:Ascomycota(1.0000),c:Eurotiomycetes(1.0000),o:Onygenales(1.0000)	Fungi	Ascomycota	Eurotiomycetes	Onygenales	_	_	83	0
OTU124	LS998151	AAACCCTCATCCATGCAATGGCAACATCGCATGAATGGATTTGAGCGTTGCCGTAATTGGCTCGCTCTGAAATGCATTAGCTTTGCGTCTATTAGCGCGCTCGGCGTGGTGTGATAATTATCTTCACCTAGCCTTAGGCCGCTTCCAACGTCGCTGCTTATAGTGGTCTTTACAGACAACAACTTAAAG	d:Fungi(1.0000),p:Basidiomycota(1.0000),c:Agaricomycetes(1.0000),o:Auriculariales(1.0000)	Fungi	Basidiomycota	Agaricomycetes	Auriculariales	_	_	41	0
OTU125	LS998152	CAACCCCTAAGCACAGCTTATTGTTGGGCGTCTACTCCGGTAGTGCCTCAAAGACATTGGCGGAGCGGCAGTAGTCCTCTGAGCGTAGTAATTCTTTATCTCGCTTTTGTCAGGTGCTGCCCCCCGGCCGTAAAACCCCCCAATTTTTTCT	d:Fungi(1.0000),p:Ascomycota(0.9700),c:Sordariomycetes(0.9409),o:Trichosphaeriales(0.5834),f:Trichosphaeriales_fam_Incertae_sedis(0.3617),g:Nigrospora(0.2242)	Fungi	Ascomycota	Sordariomycetes	_	_	_	10	8
OTU126	LS998153	AACCCTCAAACCCAAGTTTTGGATTTCGATCCATGCTTGAGTTTGGATTTGGATGTTTGCCGGTGATGAACCGACTCATCTTAAAAGTATTAGCTTGGATCTGTCTATATGACTGGTTTGACTTGGCATAATAAGTATTTTGCTGAGGACATCTTCGGATGGCCAGGACCTAGACTACTGTCTGCTAACTAAACCATCACTTTAAGTGCATCTTTGGATGTTACTCATTGTGTAACTTTGAC	d:Fungi(1.0000)	Fungi	Basidiomycota	Tremellomycetes	Filobasidiales	Filobasidiaceae	_	285	6
OTU127	LS998154	CAACCATCAAGCCCCAGGCTTGTGTTGGGGACCTGCGGCTGCCGCAGGCCCTGAAAACCAGTGGCGGGCTCGCTGTCACACCGGGCGTAGTAGATTTTATCTCGCTCTGGGCGTGCTGCGGGTTCCGGCCGTTAAAAAACCCTTTTAACCCAA	d:Fungi(1.0000),p:Ascomycota(1.0000),c:Sordariomycetes(1.0000),o:Sordariales(1.0000),f:Chaetomiaceae(0.9900),g:Botryotrichum(0.9009),s:Botryotrichum_atrogriseum_SH1800512.08FU(0.7568)	Fungi	Ascomycota	Sordariomycetes	Sordariales	Chaetomiaceae	Botryotrichum	40	0
OTU128	LS998155	TTACACCTCTCAAGTTTAACTTGGTATTGGGCAACGCGGTCCGCCGCGTGCCTCAAATCGACCGGCTGGGTCTTCTGTCCCCTAAGCGTTGTGGAAACTATTCGCTAAAGGGTGTTCGGGAGGCTACGCCGTAAAACAACCCCATTTCTAA	d:Fungi(1.0000),p:Ascomycota(0.8700),c:Dothideomycetes(0.7395),o:Capnodiales(0.6286)	Fungi	Ascomycota	Dothideomycetes	_	_	_	3	4
OTU129	LS998156	CAACCCTCAAGCATTGCTTGGTATTGGGCTCCGCTGCTCACCCAGCCGGCCTTAAAATCAGTGGCGGTGCCGTTAGGGCCCTGAGCGTAGTAAATATCCTCGCTATAGGGACCTAGTGGACATTGGCCATTAACCCCCATTTTCCAA	d:Fungi(1.0000),p:Ascomycota(1.0000),c:Leotiomycetes(1.0000),o:Helotiales(1.0000)	Fungi	Ascomycota	Leotiomycetes	Helotiales	_	_	0	22
OTU130	LS998157	CACCAATCACGCCTGGCGTGGTATTGGGCGACGGGGTGGCCTTCCCACCCCGCGCCCCAAAGACCTTACCGGCGGGACGGACCGAATCTCAGCGTTGTGAATCTTTTACGAGTCGCTGGCGAGACGGGACGGCCGTGCCGTTAAACCCCCATTTTCCACAT	d:Fungi(1.0000),p:Ascomycota(1.0000),c:Dothideomycetes(1.0000),o:Capnodiales(1.0000)	Fungi	Ascomycota	Dothideomycetes	Capnodiales	_	_	286	864
OTU131	LS998158	CACCAATCAAGCCTGGCTTGGTATTGGGCGACGGGGGCCGTCACACGCCCCCGCGCCCCAAAGACCCGACCGGCGGGACGGACCAAATCTCAGCGTTGTACAAAACCATTGGCGCGGGCGAGATGGGACGGCCGAGCCGTGAAAACACCCCCCTTCTGTAA	d:Fungi(1.0000),p:Ascomycota(0.9700),c:Dothideomycetes(0.9409),o:Capnodiales(0.9127)	Fungi	Ascomycota	Dothideomycetes	Capnodiales	_	_	15	23
OTU133	LS998160	TCACCCCTCAAGCTCAGCTTGGTGTTGGGGCCTGCCCGTCACAGGGCAGCCCTTAAAAGCAGTGGCGGTGCCTCCTGGCTCTACGCGTAGTAATACTCCTCGCGACAGAGTCCCGGTGGTGTCCTGCCAGAACCCCAAACTTTTTTAT	d:Fungi(1.0000),p:Ascomycota(1.0000),c:Leotiomycetes(1.0000),o:Helotiales(1.0000),f:Helotiales_fam_Incertae_sedis(0.9200),g:Tetracladium(0.8464)	Fungi	Ascomycota	Leotiomycetes	Helotiales	_	Tetracladium	60	0
OTU134	LS998161	AACAAGATCAACTCTAGTTGAGAGTTGGGATTGACCTTATGTGCCTTTGGGTACATTTGGTTTAAATAAATCGAGTTGATGAGCTTCCCAATACGGCTCAATGTGTGCTAGCGAGACAGTCGTCCCGATCTCACATTTCGGCCGTGTTGCAGAGTTCTGAGCACAATTCGCTAAACTCATAAATCAA	d:Fungi(1.0000),p:Rozellomycota(1.0000),c:Rozellomycotina_cls_Incertae_sedis(1.0000),o:GS11(1.0000)	Fungi	Cryptomycota	_	_	_	_	180	0
OTU136	LS998163	ACACCCTCAAGCCTGGCTTGGTATTGGGCCCCCGCCCGAGTGGGCGGGGCCTGGAACGCCTGCGGTGGGCGCTGGTCCCCTCTCTCGCACCAGAAGAAGCATCTTCACGCGGGAGGGGGCCCCCAGCCGCCGTCCGGAAAGCACCAACC	d:Fungi(1.0000),p:Ascomycota(0.8500),c:Dothideomycetes(0.7225),o:Pleosporales(0.6141),f:Massarinaceae(0.5220),g:Helminthosporium(0.4437),s:Helminthosporium_asterinum_SH214543.07FU(0.3771)	Fungi	Ascomycota	Dothideomycetes	_	_	_	54	0
OTU137	LS998164	ACAAATTCAAGCTCAGCTTGGTGATGGGTGTCTGTCCCGCCGTCGCGCGTGGACTCGCCTCAAATGCAGTTGGCAGTTCCTCCCTCGGCTCTAAACGCAGCAGAATTGCGTCGAGCGGCCTTGAGGATGGGCTTTCCAGGAAGCAAACCCCCCACA	d:Fungi(1.0000),p:Ascomycota(0.9900),c:Dothideomycetes(0.9801),o:Pleosporales(0.9605),f:Lophiostomataceae(0.8741),g:Lophiostoma(0.7429)	Fungi	Ascomycota	Dothideomycetes	Pleosporales	Lophiostomataceae	Lophiostoma	92	0
OTU138	LS998165	CACCAATCAAGCCTGGCTTGGTATTGGGCGACGGGGCCGTCACACGCCTCGCGCCTCAATGACTCTCCGGCGGGACGGACCGAATCTCAGCGTTGTGATCAAAAGCCGCTGGCGAGACGGGACGCCCGTGCCGTTAAACAACCCCATCAAA	d:Fungi(1.0000),p:Ascomycota(1.0000),c:Dothideomycetes(1.0000),o:Capnodiales(1.0000),f:Mycosphaerellaceae(1.0000),g:Mycosphaerella(1.0000),s:Mycosphaerella_pseudocryptica_SH009140.07FU(1.0000)	Fungi	Ascomycota	Dothideomycetes	Capnodiales	Mycosphaerellaceae	Mycosphaerella	126	0
OTU139	LS998166	CAACCCTCGAGCCCCCCGCTGGGGGGCTCGGTGTTGGGGGACGGCCCTCACCCGGCCGCCCCCGAAATGCAGTGGCGACCTCGCCGCAGCCTCCCCTGCGCAGTAACGCACAAGCCTCGCACCGGAGCGCGGAGACGGTCACGCCGTGAAACGCCCAACTCTTTAGA	d:Fungi(1.0000),p:Ascomycota(1.0000),c:Sordariomycetes(1.0000),o:Hypocreales(1.0000),f:Clavicipitaceae(1.0000),g:Metarhiziopsis(1.0000),s:Metarhiziopsis_microspora_SH184956.07FU(1.0000)	Fungi	Ascomycota	Sordariomycetes	Hypocreales	Clavicipitaceae	Metarhiziopsis	43	0
OTU140	LS998167	CAACCCTCAGGCCCCCAGTGCCTGGCGTTGGGGATCGGCACCCTCCCCCCGGGGGAGAGCCGGCCCCGAAATCTAGTGGCGGTCTCGCTGTAGTCCTCCTCTGCGTAGTAGCACAACCTCGCAGCTGGAACGCGGCGGTGGCCATGCCGTTAAACACCCCACTTCTGAA	d:Fungi(1.0000),p:Ascomycota(1.0000),c:Sordariomycetes(0.9800),o:Hypocreales(0.9604),f:Hypocreales_fam_Incertae_sedis(0.9124),g:Myrothecium(0.8668),s:Myrothecium_inundatum_SH175285.07FU(0.3814)	Fungi	Ascomycota	Sordariomycetes	Hypocreales	_	Myrothecium	6	0
OTU141	LS998168	CAACCCTTAAGCCTCGCTTGGTATTGGGCGACGCGGTCCGCCGCGCGCCTCAAATCGACCGGCTGGGTCTTCTGTCCCCTAAGCGTTGTGGAAACTATTCGCTAAAGGGTGCTCGGGAGGCTACGCCGTAAAACAACCCCATTTCTAA	d:Fungi(1.0000),p:Ascomycota(0.9800),c:Dothideomycetes(0.7742),o:Capnodiales(0.6039),f:Davidiellaceae(0.4650),g:Cladosporium(0.3580),s:Cladosporium_fusiforme_SH127907.07FU(0.2470)	Fungi	Ascomycota	Dothideomycetes	_	_	_	4	2
OTU142	LS998169	TCCTTCCCTCCACCCCCCGGGGTGTGGCATTGGAACCAAGATGGGTCACACCAACTGGTTCCCAAAAGTAATGACGGCGTCCGTGGGACCCTCGATACAACGAGTTCTTTNGGGAGCACGTATCGNGTTGCAAGGACCTTCCGGGCNGGTCAAACCCCAAAACATTTTTTNTCA	d:Fungi(1.0000),p:Ascomycota(1.0000),c:Eurotiomycetes(1.0000),o:Chaetothyriales(1.0000)	Fungi	Ascomycota	Eurotiomycetes	Chaetothyriales	_	_	14	85
OTU143	LS998170	CAACCCTTAAGCCTAGCTTAGTGTTGGGAGCCTACTGCTTTTGCTAGCTGTAGCTCCTGAAATACAACGGCGGATCTGCGATATCCTCTGAGCGTAGTAATTTTTATCTCGCTTTTGACTGGAGTTGCAGCGTCTTTAGCCGCTAAACCCCCCAATTTTTTGT	d:Fungi(1.0000),p:Ascomycota(1.0000),c:Sordariomycetes(1.0000),o:Xylariales(1.0000),f:Amphisphaeriaceae(1.0000),g:Pestalotiopsis(1.0000),s:Pestalotiopsis_adusta_SH268539.07FU(0.4700)	Fungi	Ascomycota	Sordariomycetes	Xylariales	Amphisphaeriaceae	Pestalotiopsis	72	61
OTU144	LS998171	CACCACTCAAGCCCGGCTTGGTATTGGGCGACGGGGACTCCCCGCGCCTGCATTTCACCGGCGGACGACCCGTATCTCAGCGTTGTGGCATCAGATTCGCTGGCGAGAGGGGGCGGTCTGGCCGTTAAGCACTTCATCTCA	d:Fungi(1.0000),p:Ascomycota(0.9800),c:Dothideomycetes(0.9604)	Fungi	Ascomycota	Dothideomycetes	_	_	_	42	33
OTU145	LS998172	AATCTCAACCACTAGGGTTTCCTAATGGATTGGATTTGGGCGTCTGCGATCTCTGATCGCTCGCCTTAAAAGAGTTAGCAAGTTTGACATTAATGTCTGGTGTAATAAGTTTCACTGGGTCCATTGTGTTGAAGCGTGCTTCTAATCGTCCGCAAGGACAATTACTTTGA	d:Fungi(1.0000),p:Basidiomycota(1.0000),c:Tremellomycetes(1.0000),o:Trichosporonales(1.0000),f:Trichosporonaceae(1.0000),g:Trichosporon(1.0000),s:Trichosporon_asteroides_SH375240.07FU(0.7900)	Fungi	Basidiomycota	Tremellomycetes	Trichosporonales	Trichosporonaceae	Trichosporon	421	0
OTU146	LS998173	CACCACTCAAGCCTGGCTTGGTATTGGACGTCGCGGCTTCCGCGCGTCTTAAAGTCTCCGGCTGAGCTATTCATCTCTAAGCGTTGTGATACATATTCGCTTCTGACGACGAGTAGTTCTTCGGCCGTTAAATCTTTCTTAA	d:Fungi(1.0000),p:Ascomycota(0.9900),c:Dothideomycetes(0.9801),o:Capnodiales(0.9703)	Fungi	Ascomycota	Dothideomycetes	Capnodiales	_	_	273	8
OTU147	LS998174	CAACCCTCAGGCCCTCCCTTTCGGGGGAACGGCCTGGTGTTGGGGCCCGGCGACCGCTCCGGCGGTCCCCGTCCCCTAAATTCAGTGGCGGTCGCGCCGCAGCCTCCCCTGCGTAGTAGCACACCTCGCATTGGAGAGCGGCACGTCCACGCCTCGAAACCCCCAATTTTTCAA	d:Fungi(1.0000),p:Ascomycota(1.0000),c:Sordariomycetes(1.0000),o:Hypocreales(1.0000),f:Hypocreales_fam_Incertae_sedis(1.0000),g:Acremonium(1.0000)	Fungi	Ascomycota	Sordariomycetes	Hypocreales	_	Acremonium	80	0
OTU148	LS998175	CACCACTCGAGTCTGACTCGGTATTGGGGGCCGCGACCCGTTCGCGCCCCTTAAAGTCTCCGGCTGGGCGGCCCGTCTCCGAGCGTTGTGGCATCACAGTCTCGCTAGGGAGTCGCGGGTGGCGTCGGCCGTTAAACACCCCCATCAAA	d:Fungi(1.0000),p:Ascomycota(0.9700),c:Dothideomycetes(0.9409),o:Capnodiales(0.9127),f:Mycosphaerellaceae(0.8853),g:Passalora(0.8587),s:Passalora_intermedia_SH199151.07FU(0.8330)	Fungi	Ascomycota	Dothideomycetes	Capnodiales	Mycosphaerellaceae	Passalora	156	2
OTU149	LS998176	CACCAATCAAGCCCCGCTTGGTATTAGGCGTCAGGCCCGCGCTTCGGCCGCGGGCCCGCCCGAAATGCATCGGCGAGGACATCGACCCCCGGCGTGTTGAGAATTCACGTTCGACGTCGGGAGCACCGGTGCGCCTCCGCCGCGGAAACCTTTCCGGAAAACACAATTTTCAAA	d:Fungi(1.0000),p:Ascomycota(1.0000),c:Dothideomycetes(1.0000),o:Myriangiales(1.0000)	Fungi	Ascomycota	Dothideomycetes	Myriangiales	_	_	25	0
OTU150	LS998177	CACCAATCAAGCCTGGCTTGGTATTGGGTGTCGGGCCTGCAACCAGGCCCGCGCCCCAAATTCGCCGGCGGGGCGACCCGGATCTCAGCGTTGTGGCAAACAAATTCGCTGGCGAGAGGGGGCGTCCGTGCCGTTAAAACCTCCATCACA	d:Fungi(1.0000),p:Ascomycota(1.0000),c:Dothideomycetes(1.0000),o:Capnodiales(1.0000),f:Teratosphaeriaceae(1.0000),g:Penidiella(1.0000),s:Penidiella_carpentariae_SH025102.07FU(1.0000)	Fungi	Ascomycota	Dothideomycetes	Capnodiales	Teratosphaeriaceae	Penidiella	49	0
OTU151	LS998178	TCCTCCCTCAAACCCCCGGGTTTGGTGTTGGACCGCGTTGGCCTTCACCGGCCAACTGGTCTCAAAGACAATGACGGCGTCCCCGGGACCCTCTTTGCACTGAGCTTTTCGGAGCACGCAGAGAGTTTCAAGGGCCCAGGGACCCGGTCGCCTCCAAAAACTATTTTTCA	d:Fungi(1.0000),p:Ascomycota(1.0000),c:Leotiomycetes(0.9900),o:Helotiales(0.9801),f:Helotiales_fam_Incertae_sedis(0.9703),g:Trimmatostroma(0.9606),s:Trimmatostroma_cordae_SH002249.07FU(0.9510)	Fungi	Ascomycota	Leotiomycetes	Helotiales	_	Trimmatostroma	83	0
OTU152	LS998179	CAACCCTCAGGGCTCCCTTTAGGGGGAGACCTGGCGTTGGGGATCGGCCCGCCCAGCGCGGCGCCGTCCCCCAAATTCAGTGGCGGTCTCGCTGCAGCCTCCCCTGCGTAGTAGTTTACACCTCGCACCGGAGCGCGGCTAGGCCACGCCGTAAAACCCCCGGCTTTCTGAA	d:Fungi(1.0000),p:Ascomycota(1.0000),c:Sordariomycetes(1.0000),o:Hypocreales(1.0000),f:Hypocreales_fam_Incertae_sedis(1.0000),g:Stachybotrys(1.0000),s:Stachybotrys_globosa_SH209075.07FU(1.0000)	Fungi	Ascomycota	Sordariomycetes	Hypocreales	_	Stachybotrys	113	0
OTU153	LS998180	CACCACTCAAGCCTCGCTTGGTATTGGGCAACGCGGTCCGCCGCGTGCCTCAAATCGACCGGCTGGGTCTTCTGTCCCCTAAGCGTTGTGGAAACTATTCGCTAAAGGGTGTTCGGGAGGCTACGCCGTTAAACACCCCCTTCTTTA	d:Fungi(1.0000),p:Ascomycota(0.8500),c:Dothideomycetes(0.7055),o:Capnodiales(0.5856)	Fungi	Ascomycota	Dothideomycetes	_	_	_	9	6
OTU154	LS998181	ACTTCTCAACCCCGCCAAAGGCTTTATTGACTTTGGTTGATTTGGGCTTGGATCATGGCCTTTGTCGTTACCCTTAGGGGTTTGGACTTGGCTGAAATACAACAAGTTGAATGGCTTCATTTGCAGCTTGACCTGATGTTGTAAACTACTCATCGGGGATGTAATGAATGCTACAAGAACTTTAATAGGAACTGTTGGCATTGACGGATTAATTGAT	d:Fungi(1.0000),p:Basidiomycota(0.9500),c:Agaricostilbomycetes(0.9025),o:Agaricostilbales(0.8484),f:Agaricostilbaceae(0.4411),g:Bensingtonia(0.2294)	Fungi	Basidiomycota	Agaricostilbomycetes	Agaricostilbales	_	_	2290	2529
OTU155	LS998182	GTACCTTCAAGCTTTGCTTGGTGTTGGGCGTCTTTTTTGTCTTGGGCCTTTGTGCCCTGAGACTCGCCTTAAAACGATTGGCAGCCGGCCTACTGGTTTCGGAGCGCAGCACATTTTTGCGCTTGCAATCAGCAAAAGAGGCCAGCCATCCATCAAGACCATTCTTCTCAC	d:Fungi(1.0000),p:Ascomycota(1.0000),c:Dothideomycetes(1.0000),o:Pleosporales(1.0000),f:Pleosporaceae(1.0000),g:Curvularia(1.0000),s:Curvularia_intermedia_SH187570.07FU(1.0000)	Fungi	Ascomycota	Dothideomycetes	Pleosporales	Pleosporaceae	Curvularia	32	28
OTU156	LS998183	AACTCTCAACCCCCCTGTTTTGTAATGAGATAGGCGTGGGCTTGGATTATGGCTGCCTGTCGGCGTAAAGTCGGCTCAGCTGAAATACACGAGCAACCCATTTGAAATAGACGGTTTGACTCGGCGTAATAATTATTTCGCTGAGGACGTCTTCTTTAAAGTCAGTGGTGCTTCTAATGCGTCGTAGCGTCAGCTGCACAACCTTTAAGC	d:Fungi(1.0000),p:Basidiomycota(1.0000)	Fungi	Basidiomycota	_	_	_	_	0	4
OTU157	LS998184	AATCATCAACTTCATAGTTTTGTTACTGTGAAGCTTGGATTTGGAAGCTGCTGGCTCTGTCGGCTCTTCTTAAATATATTAGCTGCTTGTCCGTGGGTTGGCTCAGAGTGTGATAAGTATCTGCACTTGGTGGCTGCTCGCTTTGGATGTGGCTTCTAATCGTCTTTGGACAATTTTTAAG	d:Fungi(1.0000),p:Basidiomycota(1.0000),c:Agaricomycetes(1.0000),o:Polyporales(1.0000),f:Xenasmataceae(1.0000),g:Xenasmatella(0.9700),s:Xenasmatella_ardosiaca_SH192728.07FU(0.9409)	Fungi	Basidiomycota	Agaricomycetes	Polyporales	Xenasmataceae	Xenasmatella	75	0
OTU158	LS998185	GTACCCTCAAGCTTTGCTTGGTGTTGGGCGTCTTTGTCTCTCACGAGACTCGCCTTAAAATGATTGGCAGCCGACCTACTGGTTTCGGAGCGCAGCACAATTCTTGCACTTTGAATCAGCCTTGGTTGAGCATCCATCAAGACCACATTTTCTTAAC	d:Fungi(1.0000),p:Ascomycota(1.0000),c:Dothideomycetes(0.6900),o:Pleosporales(0.4761),f:Pleosporaceae(0.3285),g:Stemphylium(0.2267),s:Stemphylium_herbarum_SH387143.07FU(0.1405)	Fungi	Ascomycota	Dothideomycetes	_	_	_	147	0
OTU159	LS998186	CAACCCTCAGGCCCACCCTTCCGGGGGAGCGGGCCTGGTGCTGGGGATCGGCGGCCCTCGCGGCCCCCGTCCCTCAAATTCAGTGGCGGTCGCGCCGCAGCCTCCCCTGCGTAGTAGCACAACCTCGCACCGGAGAGCGGAACGACCACGCCGTGAAACCCCCAATTTTTCAA	d:Fungi(1.0000),p:Ascomycota(1.0000)	Fungi	Ascomycota	_	_	_	_	36	0
OTU160	LS998187	ACCCCCTCAAGCACTGCTTGGTGTTGGGCGTCTGTCCGCGAGGACTCGCCCCAAAAGCATTGGCAGCGGTTCTGTCAGCCCCTCGCGCAGCAGTTTGCGCTCGATGGGTCGCTCGACGACCGGCGTCCACGAAGCTCCATCCT	d:Fungi(1.0000),p:Ascomycota(0.9900),c:Dothideomycetes(0.9801),o:Pleosporales(0.9703)	Fungi	Ascomycota	Dothideomycetes	Pleosporales	_	_	1	27
OTU161	LS998188	AACTCTCAACCCCCTTGTTTTGTAATGAAGCAGGCGTGGGCTTGGATTATGGCTGTCTGCTGGACTCTTTAATTAGAGATCGGCTCGGCTGAAATATACGAGTAACCCAGTTTGAACATTAACGGCTTGACTCGGTGTAATAGCTTTATTTCGCTGAGGACGTTTCAGATCAAGATAGTGGTGCTTCTAATGCGTCGTAGCGTCAGCTGCAAAACCTTTAAGC	d:Fungi(1.0000),p:Basidiomycota(1.0000),c:Cystobasidiomycetes(1.0000),o:Erythrobasidiales(1.0000),f:Erythrobasidiales_fam_Incertae_sedis(1.0000),g:Erythrobasidium(1.0000),s:Erythrobasidium_hasegawianum_SH194739.07FU(1.0000)	Fungi	Basidiomycota	Cystobasidiomycetes	Erythrobasidiales	_	Erythrobasidium	386	567
OTU162	LS998189	CACCACTCAAGCCTCGCTTGGTATTGGGCAACGCGGTCCGCCGCGTGCCTCAAATCGACCGGCTGGGTCTTCTGTCCCCTAAGCGTTGTGGAAACTATTCGCTAAAGGGTGCTCGGGAGGCTACGCCGTGAAAACAAACCAATTTCAAA	d:Fungi(1.0000),p:Ascomycota(0.9400),c:Dothideomycetes(0.8742),o:Capnodiales(0.7343),f:Davidiellaceae(0.6168),g:Cladosporium(0.5181),s:Cladosporium_cladosporioides_SH488665.07FU(0.3264)	Fungi	Ascomycota	Dothideomycetes	Capnodiales	_	_	9121	8774
OTU163	LS998190	ACACCCTCAAGCTCTGCTTGGTGTTGGGCGTCTGTCCCGCCTACGTGCGCGGACTCGCCCCAAATTCATTGGCAGCGGTCCTTGCCTCCTCTCGCGCAGCACATTGCGCTTCTCGAGGTGCGCGGCCCGCGTCCACGAAGCAACGTTACCGT	d:Fungi(1.0000),p:Ascomycota(0.9900),c:Dothideomycetes(0.9801),o:Pleosporales(0.4999),f:Montagnulaceae(0.2499),g:Paracamarosporium(0.1250),s:Paracamarosporium_hawaiiense_SH186951.07FU(0.0625)	Fungi	Ascomycota	Dothideomycetes	_	_	_	55	0
OTU164	LS998191	TCACCCCTCAAGCCCGGCTTGTTGTTGGACGTCGGCGGCGGCCTTCAGTGGCGTACCGCCCGTCTCAAAGATAATGACGGCGTCTGTGAGGACACCTGTACACTGAGCTTCCGGGCACGTACTAGGCTGACACTCGCAGACCCGGTCTCTAGGGTTCGCCTCGGCGACCCTAACTTTTTACCAA	d:Fungi(1.0000),p:Ascomycota(1.0000),c:Eurotiomycetes(1.0000),o:Chaetothyriales(1.0000),f:Chaetothyriaceae(1.0000),g:Cyphellophora(1.0000)	Fungi	Ascomycota	Eurotiomycetes	Chaetothyriales	Chaetothyriaceae	Cyphellophora	51	0
OTU165	LS998192	CAACCCTCGAGCCCCCCGTGGCCCGGTGTTGGGGACCCTACGGCTCCGGCCGCAGGCCCCGAAATCCAGTGGCGGACCCGCGTCGGCCCTCCCTTGCGTAGTAGCATCAGCCTCGCATCGGAAGCCCGCGGGAGCTCCGGCCTCTAAACCCCCCACTAAAGTCCGCCCCCGGCGGCACCAA	d:Fungi(1.0000),p:Ascomycota(1.0000),c:Sordariomycetes(1.0000),o:Glomerellales(1.0000),f:Plectosphaerellaceae(1.0000),g:Stachylidium(0.7600)	Fungi	Ascomycota	Sordariomycetes	Glomerellales	Plectosphaerellaceae	Stachylidium	13	0
OTU166	LS998193	AACTCTCAACCCCCCTGTTTTGTAATGAAGCAGGCGTGGGCTTGGATTATGGCTGCTGCCGGCGTAATTGTCGACTCGGCTGAAATACACGAGCTACCCATTTCATAAGAAATAGACGGTTTGACTCGGCGTAATAACATATTTCGCTGAGGACGTCACATTCTTTACCTAGTGGTGCTTCTAATGCGACATCTAAACTTTAAGC	d:Fungi(1.0000),p:Basidiomycota(1.0000),c:Cystobasidiomycetes(0.9900),o:Cystobasidiomycetes_ord_Incertae_sedis(0.9801),f:Cystobasidiomycetes_fam_Incertae_sedis(0.9703),g:Sakaguchia(0.9606),s:Sakaguchia_lamellibrachiae_SH205943.07FU(0.9510)	Fungi	Basidiomycota	Cystobasidiomycetes	_	_	Sakaguchia	49	49
OTU167	LS998194	GTACCCTCAAGCTCTGCTTGGTGTTGGGTGTTTGTTCCGCCTCTGTGTGTGAACTCGCCTCAAAACAATTGGCAGCCGGCGTACTTGTTTCGGAGCGCAGCACATTTTGCGATCCAGATCAACGTACAGCGGCATCCAAGAAGCCTTATTTAACGC	d:Fungi(1.0000),p:Ascomycota(1.0000),c:Dothideomycetes(1.0000),o:Pleosporales(1.0000),f:Pleosporales_fam_Incertae_sedis(1.0000)	Fungi	Ascomycota	Dothideomycetes	Pleosporales	_	_	26	0
OTU168	LS998195	GTACCTTCAAGCCTAGCTTGGTGTTGGGTGTTTGTCTTAGCTTTTACGCCTAGACTCGCCTTAAAATAATTGGCAGCCGGCATTCTGGCCTGGATCGCAGCACATTTTGCGTCCTTGCCTGAGTTGTTAGCATCCAGTAAGACGATTTAAC	d:Fungi(1.0000),p:Ascomycota(0.9400),c:Dothideomycetes(0.8366),o:Pleosporales(0.6609),f:Phaeosphaeriaceae(0.2181),g:Phaeosphaeriopsis(0.0632),s:Phaeosphaeriopsis_nolinae_SH017222.07FU(0.0183)	Fungi	Ascomycota	Dothideomycetes	Pleosporales	_	_	11	0
OTU169	LS998196	CAACCCTCAAGCCTAGCTTGGTGTTGGGGCATTACCTGAACTGTTTCTTACAGGAGGGTAAGCCCTGAAATTCAGTGGCGAGCTCGCCAGGACTCCGAGCGCAGTAGTAAAACCCTCGCTCTGGATCGTACTGGCGCGGCCCTGCCGTAAAACCCCCAACTTCTGAAA	d:Fungi(1.0000),p:Ascomycota(1.0000),c:Sordariomycetes(1.0000),o:Diaporthales(1.0000),f:Valsaceae(0.9800),g:Cytospora(0.9212),s:Cytospora_rhizophorae_SH200864.07FU(0.7922)	Fungi	Ascomycota	Sordariomycetes	Diaporthales	Valsaceae	Cytospora	11	0
OTU170	LS998197	CGCCACTCAAGCCTCGCTTGGTGTTGGGCGTCGCGGCTCCCGCGCGCCTTGAAGTCTCCGGCCGAGCTGTCCGTCTCTAAGCGTTGTGATACATATTCGCTTTGGAGTGCGGGCGGTCGTGGCCGTTAAACTCTTTCAAA	d:Fungi(1.0000),p:Ascomycota(0.9900),c:Dothideomycetes(0.9801),o:Capnodiales(0.9703),f:Mycosphaerellaceae(0.9606),g:Mycosphaerella(0.8741),s:Mycosphaerella_quasiparkii_SH206817.07FU(0.7867)	Fungi	Ascomycota	Dothideomycetes	Capnodiales	Mycosphaerellaceae	Mycosphaerella	40	0
OTU171	LS998198	GTACCCTCAAGCTTTGCTTGGTGTTGGGCGTCTTTTTGTCTCTCACGAGACTCGCCTTAAAATGATTGGCAGCCGACCTACTGGTTTCGGAGCGCAGCACAATTCTTGNACTTTGAATCAGCCTTGGTTNAGCATCCATCAAGACCACATTTTNAAC	d:Fungi(1.0000),p:Ascomycota(1.0000),c:Dothideomycetes(0.7500),o:Pleosporales(0.5625),f:Pleosporaceae(0.4219),g:Stemphylium(0.3164),s:Stemphylium_herbarum_SH387143.07FU(0.1898)	Fungi	Ascomycota	Dothideomycetes	_	_	_	2	0
OTU172	LS998199	AATCTCAATCCTCGCTTGGTATTGGGCATCGCGGTCCGCCGCGTGCCTCAAATCGACCGGCTGGGTCTTCTGTCCCCTAAGCGTTGTGGAAACTATTCGCTAAAGGGTGTTCGGGAGGCTACGCCGTAAAACAACCCCATTTCTAA	d:Fungi(1.0000),p:Ascomycota(0.8600),c:Dothideomycetes(0.7052),o:Capnodiales(0.5783)	Fungi	Ascomycota	Dothideomycetes	_	_	_	860	562
OTU173	LS998200	CAACCCTCAAGCCTGGCTTGGTGATGGGGCACTGCTCTCTGACGAGAGCAGGCCCTGAAATCTAGTGGCGAGCTCGCTAGGACCCCGAGCGTAGTAGTTATATCTCGTTCTGGAAGGCCCTGGCGGTGCCCTGCCGTTAAACCCCCAACTTCTGAAA	d:Fungi(1.0000),p:Ascomycota(1.0000),c:Sordariomycetes(0.9500),o:Diaporthales(0.9025),f:Diaporthaceae(0.8574),g:Diaporthe(0.7545),s:Diaporthe_unshiuensis_SH090441.07FU(0.6338)	Fungi	Ascomycota	Sordariomycetes	Diaporthales	Diaporthaceae	Diaporthe	28	0
OTU174	LS998201	ACACCCTCAAGCACTGCTTGGTGTTGGGCGTCTGTCCCGCCTTCGGGCGCGGACTCGCCTCAAAGCGATTGGCGGCTGGTGCCACGGCCTGGAGTGCAGCAGAATTGCGCTCCTCGCCCGCGGCCTGGCTCCCAGAAGCGAACCTATTTCACTT	d:Fungi(1.0000),p:Ascomycota(1.0000),c:Dothideomycetes(1.0000),o:Pleosporales(1.0000),f:Cucurbitariaceae(1.0000),g:Curreya(1.0000)	Fungi	Ascomycota	Dothideomycetes	Pleosporales	Cucurbitariaceae	Curreya	19	0
OTU175	LS998202	CACACCTCCTGTGATCTTCATTGTTGATCAGGGCTCTGGGGCCCGGGCCGCGTTCAAAAACGGCTCGCCCCTAATGTGGCACGCTTGCGGACCTCCGGTCAGTGATCGACGTAGTAAACTCGAGAGAGGCTCGTGGAGAAACTGCCGGATGGCTCATTTTCGCCTGAAATCAAACTCATCTTCTATG	d:Fungi(1.0000),p:Ascomycota(1.0000),c:Orbiliomycetes(1.0000),o:Orbiliales(1.0000),f:Orbiliaceae(0.6400),g:Retiarius(0.4096)	Fungi	Ascomycota	Orbiliomycetes	Orbiliales	_	_	31	0
OTU176	LS998203	CTCTCTCAAACCTTTGGGTTTGGTATTGAGTGATACTCTTAGTCAGACTAAGCGTTTGCTTGAAAAGTATTGGCAAGGGTGTGCTGGATAGTACGTCAAATTATTCAATGTATTAGGTTTATCCAACTCGTTGAACGATCTGGTGTAAATTTCTGGTTACTGGCTCGGCCTTACAACAACAAACAA	d:Fungi(1.0000),p:Ascomycota(1.0000),c:Saccharomycetes(1.0000),o:Saccharomycetales(1.0000),f:Pichiaceae(0.3300),g:Yamadazyma(0.1056)	Fungi	Ascomycota	Saccharomycetes	Saccharomycetales	_	_	357	7
OTU177	LS998204	AAAATCAACCCCTCGGGTTTTCCAACCTGGGGTGGCTTGGAACTGGGCGCTGCCGCTTGACTGCCGGCTCGCCTCAAAGGTCTCAGTGGGAAGATCGACCCATGCCAGACGTGATAAGTTTCGTCCGGCTACGTCGTGAAGCCTGCTCACAACCAACACTACTATCTCTT	d:Fungi(1.0000),p:Basidiomycota(1.0000),c:Tremellomycetes(1.0000),o:Tremellales(1.0000),f:Tremellales_fam_Incertae_sedis(1.0000),g:Fellomyces(1.0000),s:Fellomyces_polyborus_SH204461.07FU(0.5300)	Fungi	Basidiomycota	Tremellomycetes	Tremellales	_	Fellomyces	28	12
OTU178	LS998205	TCAACCTTCAAGCCCCCGGCTTGGTGTTGGAGCCCGGCCCAGCTCACGCTGCGGCCGCTCCCAAAGACAATGACGGCGTCCACGAGCGACCCCCGGTACACTGAGCTTTTCATCGAGCACGTATCGGATAGGCCTCGCGGGCACGGTCTGCCTCCCCTTAGGGAGAATTTTTTACCA	d:Fungi(1.0000),p:Ascomycota(1.0000),c:Eurotiomycetes(1.0000),o:Chaetothyriales(1.0000),f:Herpotrichiellaceae(1.0000)	Fungi	Ascomycota	Eurotiomycetes	Chaetothyriales	Herpotrichiellaceae	_	36	0
OTU179	LS998206	AACTCTCAACCCCACCTGGGTTTTTCTAGGTGGTCGGTGAATTGGGCGTCTGCCGTTACTGGCTCGCCTGAAATGCATAAGCGCTCTGGATGTAATACGTTTCATCCTCTTGGGTGGCTGATAACCCCACATCTCATG	d:Fungi(1.0000),p:Basidiomycota(1.0000),c:Tremellomycetes(1.0000),o:Tremellales(1.0000)	Fungi	Basidiomycota	Tremellomycetes	Tremellales	_	_	3	45
OTU180	LS998207	AAAGCATCCTCAAGCATTGTTGCTTGGTCATGGAGGAAGATAGTTACTGTCCCCTCTGGAATCTCTCAGGAGACAACTCCCAATGAGCGTAGGCGTAATATAATTGATATTCGTTTAATGCCTTGTGGGTTGCCAGGCTGTGTAGAGCTCCCCCCAGCAAGTACTTGGTACTTCAAA	d:Fungi(1.0000),p:Ascomycota(1.0000),c:Pezizomycetes(1.0000),o:Pezizales(1.0000),f:Sarcosomataceae(1.0000),g:Pseudoplectania(0.6500)	Fungi	Ascomycota	Pezizomycetes	Pezizales	Sarcosomataceae	Pseudoplectania	0	217
OTU181	LS998208	CACCAATCAAGCCTGGCTTGGTATTGGGCGACGGGGCGTCTATCACACGCCCCCCGCCCCAATGACACCCCGGCGGGACGGACTGGATCTCAGCGTTGTGCAAATGTCGCTGGCGATTTCCGGGACGGCCGTGCCGTTAAACACCCCCTTCTTTA	d:Fungi(1.0000),p:Ascomycota(0.9700),c:Dothideomycetes(0.9409),o:Capnodiales(0.9127),f:Teratosphaeriaceae(0.7028),g:Neodevriesia(0.5341),s:Neodevriesia_capensis_SH188194.07FU(0.3739)	Fungi	Ascomycota	Dothideomycetes	Capnodiales	Teratosphaeriaceae	_	0	4
OTU182	LS998209	CAACCCTCAAGCTCTGCTTGGTATTGGGCCCCGTCCTCCACGGACGCGCCTTAAAGACCTCGGCGGTGGCGTCTTGCCTCAAGCGTAGTAGAAAACACCTCGCTTTGGAGCGCATGGCGTCGCCCGCCGGACGAACCTTTGAATTATTTCTCAA	d:Fungi(1.0000),p:Ascomycota(1.0000),c:Dothideomycetes(1.0000),o:Botryosphaeriales(1.0000),f:Botryosphaeriaceae(1.0000),g:Neofusicoccum(0.9700),s:Neofusicoccum_parvum_SH480688.07FU(0.4365)	Fungi	Ascomycota	Dothideomycetes	Botryosphaeriales	Botryosphaeriaceae	Neofusicoccum	0	47
OTU183	LS998210	AGACTCAATCCCTCGGGTTTCCGAGGAGATTGGACTTGGGTGTTGCCGCTTTGCCGGCTCGCCTTAAAAGACTTAGCGGGATAGCACCGTAGCTGGCGTAATAAGTTTCGTCGGTGAAGGTTGTGATGACTGCTTACAATCGCCCTCGGGCAATTTTTGA	d:Fungi(1.0000),p:Basidiomycota(1.0000),c:Tremellomycetes(1.0000),o:Tremellales(1.0000),f:Tremellales_fam_Incertae_sedis(1.0000),g:Cryptococcus(1.0000),s:Cryptococcus_podzolicus_SH181879.07FU(1.0000)	Fungi	Basidiomycota	Tremellomycetes	Tremellales	_	Cryptococcus	83	0
OTU184	LS998211	CACCACTCAAGCCTGGCTTGGTATTGGGCGTCGCGGTGTTCCGCGCGCCTTAAAGTCTTCCGGCTGAGCTGTCCGTCTCTAAGCGTTGTGGATTTTTCAATTCGCTTCGGAGTGCGGATGGCCGCGGCCGTTAAATTCTCCAGA	d:Fungi(1.0000),p:Ascomycota(1.0000),c:Dothideomycetes(1.0000),o:Capnodiales(1.0000),f:Mycosphaerellaceae(1.0000),g:Pseudocercospora(0.9700)	Fungi	Ascomycota	Dothideomycetes	Capnodiales	Mycosphaerellaceae	Pseudocercospora	3	0
OTU185	LS998212	CAACCCTCGACTTCCCTTTGGGGAAATCGGCGTTGGGGACCGGCCGTATACCGCCGGCCCCGAAATGAAGTGGCGGCCCGTCCGCGGCGACCTCTGCGTAGTAATCCAACTCGCACCGGAACCCCGACGTGGCCACGCCGTAAAACCCCCGACTTCTGAA	d:Fungi(1.0000),p:Ascomycota(1.0000),c:Sordariomycetes(1.0000),o:Hypocreales(1.0000)	Fungi	Ascomycota	Sordariomycetes	Hypocreales	_	_	58	0
OTU186	LS998213	CAACCCTCACGCCCCTAGGGCGTGGTGTTGGGGATCGGCCAGCGCCCGCGAGGGACGGCCGGCCCCTAAATCTAGTGGCGGACCCGTCGTGGCCTCCCCTGCGAAGTAGTGATATTCCGCATAGGAGAGCGACGAGCCCCTGCCGTTAAACCCCCAACTTTCTCA	d:Fungi(1.0000),p:Ascomycota(1.0000),c:Sordariomycetes(1.0000),o:Hypocreales(1.0000)	Fungi	Ascomycota	Sordariomycetes	Hypocreales	_	_	1685	1
OTU187	LS998214	TGAACTCTCAAAGCCCCACGTTTTTGACGTGGCTTTGGACTTGAGGGCTTTTGCAGGCTTTTATTATAAAAAGGCCTGCTCCCTTGAAATTCATCAGTGGTATCTGGAGCGGAAACCGCTAGGTGTTGATAACATTCATCTATGCCTTTGGGTATGCCGCGCGAATGTGCTGCTTCCAACGCCCCATGCTCTTTGACAA	d:Fungi(1.0000),p:Basidiomycota(1.0000),c:Agaricomycetes(1.0000),o:Agaricales(1.0000)	Fungi	Basidiomycota	Agaricomycetes	Agaricales	_	_	13	0
OTU188	LS998215	TACTCTCACACTTCCGATTGTTTAGATTGGGAGCGGTGGACTTGGGTGTTGCTGCGTTACTGTGGCTCACCTTAAATGCAGTAGTGCACCTTTCGGTTGGACATAGTACGGCGTGATAAGTGTCTTCGCCGGCACCTCCTCACAGAGGGTGGCTGATCGGGAGCTCTGTGCTTCAAACCGTCTTCGGACAACAACTGACA	d:Fungi(1.0000),p:Basidiomycota(1.0000),c:Agaricomycetes(1.0000),o:Sebacinales(1.0000),f:Sebacinaceae(1.0000),g:Sebacina(0.9800)	Fungi	Basidiomycota	Agaricomycetes	Sebacinales	Sebacinaceae	Sebacina	22	0
OTU189	LS998216	ACACCTCAACTCTCACGGTTCGCCGTGATGAGCTTGGACTCTGGGGGTTTGCCGGTCTACGATCGGCTCCTCTAAAACGAATCAGCTCGCCAGTGTTTGGTGGCGTCACGAGTGTGATAACTATCTACGCTTGCGATTGCCCACCAGGTAACCTTCAGCGATGGAGGTTCGCTGGGGCTCATAGACGTCTCTCCTCGGCGAGGACAGCTTTGAAC	d:Fungi(1.0000),p:Basidiomycota(1.0000),c:Agaricomycetes(1.0000),o:Thelephorales(1.0000),f:Thelephoraceae(1.0000),g:Tomentella(0.6300)	Fungi	Basidiomycota	Agaricomycetes	Thelephorales	Thelephoraceae	_	17	0
OTU190	LS998217	GTACCCTCAAGCTCTGCTTGGTGTTGGGTGTTTGTCTCGCCATTGCGCGTAGACTCGCCTTAAAGCAATTGGCAGCCGGCAAAAGCCTGGGAGCGCAGCACATGCGTTGCTTTCAGACTGCTTGTCGAGCGTCCAGCAAGCCTATTATTCTTGC	d:Fungi(1.0000),p:Ascomycota(1.0000),c:Dothideomycetes(1.0000),o:Pleosporales(1.0000),f:Phaeosphaeriaceae(0.9800),g:Setophaeosphaeria(0.9604),s:Setophaeosphaeria_badalingensis_SH211028.07FU(0.8163)	Fungi	Ascomycota	Dothideomycetes	Pleosporales	Phaeosphaeriaceae	Setophaeosphaeria	11	0
OTU191	LS998218	AACTCTCAACCCCGCCAAAGGCTTTATTGACTTTGGTTGATTGGGCTTGGATCATGGCCTTTGTCGTTACCCTTACGGGTTTGGACTTGGCTGAAATACAACAAGTTGAATGGCTTCATTTGCAGCTTGACCTGATGTTGTAAACTACTCATCGGGGATGTAATGAATGCTACAAGAACTTTAATAGGAACTGTTGGATGACGGATTAATTGAT	d:Fungi(1.0000),p:Basidiomycota(0.9000),c:Agaricostilbomycetes(0.8010),o:Agaricostilbales(0.7049),f:Agaricostilbaceae(0.3172),g:Bensingtonia(0.1427)	Fungi	Basidiomycota	Agaricostilbomycetes	Agaricostilbales	_	_	290	128
OTU192	LS998219	GTACCCTCAAGCTTTGCTTGGTGTTGGGCGTCTTGTCTTTAATCAGACTCGCCTTAAAGTAATTGGCAGCCAGTGTTTTTGGTAGTAAGCGCAGCACAATTTGCGTCTTGGTCCCTAAACAGTGGCATCCACAAAGCCTCTCTCTCAC	d:Fungi(1.0000),p:Ascomycota(1.0000),c:Dothideomycetes(1.0000),o:Pleosporales(1.0000),f:Phaeosphaeriaceae(1.0000),g:Stagonospora(0.9800)	Fungi	Ascomycota	Dothideomycetes	Pleosporales	Phaeosphaeriaceae	Stagonospora	6	0
OTU193	LS998220	AATCTCAACCCTCCTAGGTTTTTGACCTGGTTGGGCTTGGACATGGGCGTCTGCCAGCATTGGCTCGCCTCAAATGACTTAGTGGAACATCCCACATCAGTGTTAGACGTAATAAGTTTCGTCTCTCCTTGTGGTGATGACTGCTCATAATCTGCCATCGCGCACTTTGA	d:Fungi(1.0000),p:Basidiomycota(1.0000),c:Tremellomycetes(1.0000),o:Tremellales(1.0000),f:Tremellales_fam_Incertae_sedis(1.0000),g:Cryptococcus(0.9200),s:Cryptococcus_aureus_SH205050.07FU(0.7912)	Fungi	Basidiomycota	Tremellomycetes	Tremellales	_	Cryptococcus	3987	2969
OTU194	LS998221	CACTAATCAAGCCTGGCTTGGTATTGGGCGACGCGGTCCGCCGCGTGCCTCAAATCGACCGGCTGGGTCTTCTGTCCCCTAAGCGTTGTGGAAACTATTCGCTAAAGGGTGTTCGGGAGGCTACGCCGTAAAACAACCCCATTTCTAA	d:Fungi(1.0000),p:Ascomycota(0.8400),c:Dothideomycetes(0.6888),o:Capnodiales(0.5579)	Fungi	Ascomycota	Dothideomycetes	_	_	_	9	8
OTU195	LS998222	CACTAATCAAGCCTGGCTTGGTATTGGGCGACGGGGCGTCTAACACACGCCCCGCGCCCCAATGACACCCCGGCGGGACGGACCGGATCTCAGCGTTGTGCAAATGTCGCTGGCGATTTCCGGGACGGCCGTGCCGTGAAAACCCCCCAATCTATCACA	d:Fungi(1.0000),p:Ascomycota(1.0000),c:Dothideomycetes(1.0000),o:Capnodiales(1.0000),f:Teratosphaeriaceae(0.9500),g:Neodevriesia(0.9025),s:Neodevriesia_capensis_SH188194.07FU(0.8303)	Fungi	Ascomycota	Dothideomycetes	Capnodiales	Teratosphaeriaceae	Neodevriesia	152	429
OTU196	LS998223	TCCTCTCTCCCAACCTCTGGTCGGGGCGTTGGACCGAGTTGTGGCAACGCAACTGGTCTCAAAGACAATGACGGCGTCCGTGGGACCCTCTTCGCAACGAGTCTTTCGAGGCACGCGGGGAGTTGCAAGGCCTCACGGACCCGGTCACACCTTTTATTTTCTCAA	d:Fungi(1.0000),p:Ascomycota(0.9700),c:Eurotiomycetes(0.9409),o:Chaetothyriales(0.9127),f:Chaetothyriales_fam_Incertae_sedis(0.8853),g:Strelitziana(0.8587),s:Strelitziana_africana_SH193002.07FU(0.4637)	Fungi	Ascomycota	Eurotiomycetes	Chaetothyriales	_	Strelitziana	66	1
OTU197	LS998224	CACCACTCAAGCCTCGCTTGGTATTGGGCATCGCGGTCAGCCGCGTGCCTTAAATCGACCGGCTGGGTCTACCGTCCCCTAAGCGTTGTGGAAACTATTCGCTAAAGGAGCGGTCTGGTAGTGCACGCCGTGAAAACAAACCAATTTCAAA	d:Fungi(1.0000),p:Ascomycota(1.0000),c:Dothideomycetes(1.0000),o:Capnodiales(1.0000),f:Davidiellaceae(1.0000),g:Cladosporium(1.0000)	Fungi	Ascomycota	Dothideomycetes	Capnodiales	Davidiellaceae	Cladosporium	16	25
OTU198	LS998225	GTAACCTCAAGCCTGGCTTGGTATTGGGCGTCGCGGTGTTCCGCGCGCCTTAAAGTCTTCCGGCTGAGCTGTCCGTCTCTAAGCGTTGTGGATTTTTCAATTCGCTTCGGAGTGCGGATGGCCGCGGCCGTTAAATCTTTATTCAAA	d:Fungi(1.0000),p:Ascomycota(1.0000),c:Dothideomycetes(1.0000),o:Capnodiales(1.0000),f:Mycosphaerellaceae(1.0000),g:Pseudocercospora(1.0000)	Fungi	Ascomycota	Dothideomycetes	Capnodiales	Mycosphaerellaceae	Pseudocercospora	2	1
OTU199	LS998226	CACCACTCAAGCCTCGCTTGGTATTGGGCGCCGCGCCTGCCGCGCGCCTTAATGTCTCCGGCTGAGCTCATCGTCTCTTAGCGTTGTGGCAAACAATGTTCGCTTGTGAGACTGACGGGTTTGCGCCGTTAAAACATCCTTCTAAAA	d:Fungi(1.0000),p:Ascomycota(1.0000),c:Dothideomycetes(1.0000),o:Capnodiales(1.0000),f:Capnodiales_fam_Incertae_sedis(1.0000),g:Arthrocatena(1.0000),s:Arthrocatena_tenebrio_SH200603.07FU(1.0000)	Fungi	Ascomycota	Dothideomycetes	Capnodiales	_	Arthrocatena	52	0
OTU200	LS998227	CACCACTCAAGCCTGGCTTGGTATTGGGCGCCGCGGTCCGCCGCGCGCCTTAATGTGTCCGGCTGAGCCGTCCGTCTCTAAGCGTTGTGGTAACCTATCCGCTTGCGAGATTGGGGGCGTCTGGCCGTTAAACTCATTCAAA	d:Fungi(1.0000),p:Ascomycota(1.0000),c:Dothideomycetes(1.0000),o:Pleosporales(0.9900)	Fungi	Ascomycota	Dothideomycetes	Pleosporales	_	_	15	4
OTU201	LS998228	CAACCCTCAAGCCTGGCTTGGTATTGGGTCTCGCCGTTTGGCGGGCCTTAAAATCAGTAACAGTGTCGTTGGAGGCCCTGAGCGTAGTATATATTCTGGCTATAGGAACTTCCACGGCCATTAACCCTCACTTTCTAA	d:Fungi(1.0000),p:Ascomycota(1.0000),c:Leotiomycetes(1.0000),o:Helotiales(1.0000)	Fungi	Ascomycota	Leotiomycetes	Helotiales	_	_	105	0
OTU202	LS998229	TGTACCCTCAAGCACTGCTTGGTGTTGGGCGCTTGTCCTGCAAAGGACTCGCCTGAAAGCGATTGGCGGCCAACGTACTGGTGGTAGAGCGCAGCACAATTTGCGTCTTTCCCCTCTGCGTTAGCGTCCATGAAGCCTATTTCAAC	d:Fungi(1.0000),p:Ascomycota(1.0000),c:Dothideomycetes(1.0000),o:Pleosporales(1.0000),f:Cucurbitariaceae(0.9900),g:Pyrenochaetopsis(0.9801),s:Pyrenochaetopsis_leptospora_SH198996.07FU(0.9703)	Fungi	Ascomycota	Dothideomycetes	Pleosporales	Cucurbitariaceae	Pyrenochaetopsis	36	5
OTU203	LS998230	AAACCTCAATCCCTCCGGTTTTTACGAACCGGTTGGACTTGGATTTGGGTGCTGCCGCGGCTCACGCCGTCGGCTCGCCTTAAAAGTGTTAGTGGGACGGTGAACACCCGTCAGCCTGGCGTAATAAGTTTCGCTGGGCCTCTGGGGTCGTTTGACGGCTTGCTCATAACAAACCTATTTTCTATGAC	d:Fungi(1.0000),p:Basidiomycota(1.0000),c:Tremellomycetes(1.0000),o:Tremellales(1.0000),f:Tremellales_fam_Incertae_sedis(1.0000),g:Kwoniella(0.5600),s:Kwoniella_botswanensis_SH291323.07FU(0.1904)	Fungi	Basidiomycota	Tremellomycetes	Tremellales	_	_	69	0
OTU204	LS998231	ATACCAATCTAGCCCGGCTAGGTGTTGGGCTTCGCCGTCTGGCGGGCCTTAAAACTAGTGGCGGTGCTCTTAGGCTCTACGCGTAGTAATTTTCTCGCTATAGGGTCCTGGGAGATGCTTGCCAGCAACCCCAAATTTTTCTA	d:Fungi(1.0000),p:Ascomycota(1.0000),c:Leotiomycetes(0.9900),o:Helotiales(0.9801),f:Hyaloscyphaceae(0.9703),g:Lachnum(0.9606),s:Lachnum_pygmaeum_SH201605.07FU(0.9030)	Fungi	Ascomycota	Leotiomycetes	Helotiales	Hyaloscyphaceae	Lachnum	49	0
OTU205	LS998232	CAACCCTCGCCCCCGGCTTTTGCTGGGAGCGGTGTTGGGGATCGGCCGCCCGTCACTGGGAGGCCGGCCCCGAAATAGAGTGGCGACCACGCCGTGTGCTCCTCTGCGTAGTAGTAAATCACCTCGCAGGCGGACAGCGGTGCGGCCTGCCGTAAAAACCCCAACTCTTTCTAT	d:Fungi(1.0000),p:Ascomycota(1.0000),c:Sordariomycetes(1.0000),o:Hypocreales(1.0000),f:Hypocreales_fam_Incertae_sedis(1.0000),g:Acremonium(1.0000),s:Acremonium_persicinum_SH207979.07FU(0.9800)	Fungi	Ascomycota	Sordariomycetes	Hypocreales	_	Acremonium	72	28
OTU206	LS998233	GTACCCTCAAGCTTTGCTTGGTGTTGGGCGTTTTTTGTCTTTGGTTTTGTCCAAAGACTCGCCTTAAAACGATTGGCAGCCGGCCTACTGGTTTCGCAGCGCAGCACATTTTTGCGCTTGCAATCAGCAAAAGAGGACGGCACTCCATCAAGACTCTATATCAC	d:Fungi(1.0000),p:Ascomycota(1.0000),c:Dothideomycetes(1.0000)	Fungi	Ascomycota	Dothideomycetes	_	_	_	109	0
OTU207	LS998234	CACCACTCAAGCCTCGCTTGGTATTGGGCAACGCGGTCCGCCGCGTGCCTCAAATCGACCGGCTGGGTCTTCTGTCCCCTAAGCGTTGTGGAAACTATTCGCTAAAGGGTGCTCGGGAGGCTACGCCGTAAAACCCCCAATTTTTTCT	d:Fungi(1.0000),p:Ascomycota(0.9900),c:Dothideomycetes(0.9702)	Fungi	Ascomycota	Dothideomycetes	_	_	_	2	0
OTU208	LS998235	CAACCCCTCTACACCCTTGGGTGTAGGTGTTGAGGGCCTGCGGAAACGCAGCCCTCCAAAGACATTGGCGGACCTCCTATGGTATCCGAGCGCAGTAACATAACTCTCGCTAGGGAAAACCGGGACGGACTCCTGCCGTAAAACCCCCAATTTTCTAA	d:Fungi(1.0000),p:Ascomycota(0.9800),c:Sordariomycetes(0.9408)	Fungi	Ascomycota	Sordariomycetes	_	_	_	6	1
OTU209	LS998236	GTACCTTCAAGCTCTGCTTGGTGTTGGGTGTTTGTCTCGCCTTTTGCGCGCAGACTCGCCTCAAAACGATTGGCAGCCGGCGTATTGATTTCGGAGCGCAGTACATCTCGCGCTTTGCACTCACAACGACGACGTCCAAAAAGTACATTTTTACAC	d:Fungi(1.0000),p:Ascomycota(1.0000),c:Dothideomycetes(0.9600),o:Pleosporales(0.9216),f:Pleosporales_fam_Incertae_sedis(0.7926),g:Phoma(0.5469),s:Phoma_tropica_SH091873.07FU(0.3719)	Fungi	Ascomycota	Dothideomycetes	Pleosporales	_	_	19	3
OTU210	LS998237	GTACCCTCAAGCTTTGCTTAGTGTTAGGCGTCTTGTCTCTAGCTTTGCTGGAGACTCGCCTTAAAGTAATTGGCAGCCGGCCTACTGGTTTCGGAGCGCAGCACAAGTCGCACTCTCTATCAGCAAAGGTTGAGCATCTATTAAGCCTTTTTTCAAC	d:Fungi(1.0000),p:Ascomycota(0.9000),c:Dothideomycetes(0.8100),o:Pleosporales(0.6642),f:Pleosporaceae(0.5446),g:Alternaria(0.4466)	Fungi	Ascomycota	Dothideomycetes	Pleosporales	_	_	32	0
OTU211	LS998238	CAACCCTCAAGCTCTGCTTGGAATTGGGCGACGTCCGCTGCTGGACGCGCCTCGAAGACCTCGGCGACGGCGTCCCAGCCTCGAGCGTAGTAGTAACACACATCTCGCTTTGGAGCGCTGGGCGGCGGCCGCCGCACGATCTGACCTCTTCGGTCTTATTTCTTTCAA	d:Fungi(1.0000),p:Ascomycota(1.0000),c:Dothideomycetes(1.0000),o:Botryosphaeriales(1.0000),f:Botryosphaeriaceae(1.0000),g:Phyllosticta(0.7100),s:Phyllosticta_ampelicida_SH210437.07FU(0.2201)	Fungi	Ascomycota	Dothideomycetes	Botryosphaeriales	Botryosphaeriaceae	Phyllosticta	1399	2
OTU212	LS998239	CTCCCTCAACCCCCGCGGGTTGGCGTTGAATGGCACGAGCTCTTAGTCAGTCCATTCGAAAAGTATTTTTCTTGTGTTGTTATTTTCTAATTTAGTAGTGACAACCACACTAAAAACA	d:Fungi(1.0000),p:Ascomycota(1.0000),c:Saccharomycetes(1.0000),o:Saccharomycetales(1.0000),f:Pichiaceae(1.0000),g:Hyphopichia(1.0000),s:Hyphopichia_burtonii_SH203994.07FU(1.0000)	Fungi	Ascomycota	Saccharomycetes	Saccharomycetales	Pichiaceae	Hyphopichia	3	0
OTU213	LS998240	CGACCCTTAAGCCCCAGTTGCTTAGCGTTGGGAGTCTGCGGCCCAGGCCGCAGTTCCTCAAAGTCAGTGGCGGAGTTGTAGCACACTCTAAGCGTAGTAGTTTTCCATTGCCTCGCTTGCAGAGCGGCCTCAGCTGCCAGCCGTAAAGCCCTATACTTCTTAGT	d:Fungi(1.0000),p:Ascomycota(1.0000),c:Sordariomycetes(1.0000),o:Xylariales(1.0000),f:Xylariaceae(1.0000),g:Annulohypoxylon(1.0000),s:Annulohypoxylon_nitens_SH214915.07FU(0.5000)	Fungi	Ascomycota	Sordariomycetes	Xylariales	Xylariaceae	Annulohypoxylon	2	0
OTU214	LS998241	CACCACTCAAGCCTCGCTTGGTATTGGGCGCCGCGGTGTTCCGCGCGCCTCAAAGTCTCCGGCTGAGCTGTCCGTCTCTAAGCGTTGTGATTTCATTAATCGCTTCGGAGCGCGGGCGGTCGCGGCCGTTAAATCTTTTATAA	d:Fungi(1.0000),p:Ascomycota(1.0000),c:Dothideomycetes(1.0000),o:Capnodiales(1.0000),f:Mycosphaerellaceae(1.0000),g:Cercospora(1.0000),s:Cercospora_canescens_SH496776.07FU(0.7900)	Fungi	Ascomycota	Dothideomycetes	Capnodiales	Mycosphaerellaceae	Cercospora	6	1
OTU215	LS998242	CAACCCTCAAGCTCTGCTTGGTATTGGGCGTCGCGGTGTTTCCGCGCGCCTTAAAGTCTTCCGGCTGAGCTGTCCGTCTCTAAGCGTTGTGGATTTTTCAATTCGCTTCGGAGTGCGGGTGGCCGCGGCCGTTAAATCTTTATTCAAA	d:Fungi(1.0000),p:Ascomycota(1.0000),c:Dothideomycetes(1.0000),o:Capnodiales(1.0000),f:Mycosphaerellaceae(1.0000),g:Pseudocercospora(0.8800),s:Pseudocercospora_tereticornis_SH278827.07FU(0.3872)	Fungi	Ascomycota	Dothideomycetes	Capnodiales	Mycosphaerellaceae	Pseudocercospora	8	0
OTU216	LS998243	CACCACTCAAGCCTGGCTTGGTATTGGGCGACGTCCGCTGCCGGACGCGCCTCGAAGACCTCGGCGACGGCGTCCCAGCCTCGAGCGTAGTAGTAAAATATCTCGCTTTGGAGCGCTGGGCGACGGCCGCCGGACAATCGACCTTCGGTCTGTATTTTTTCCAA	d:Fungi(1.0000),p:Ascomycota(0.9900),c:Dothideomycetes(0.9801),o:Botryosphaeriales(0.9703),f:Botryosphaeriaceae(0.9606),g:Guignardia(0.3746)	Fungi	Ascomycota	Dothideomycetes	Botryosphaeriales	Botryosphaeriaceae	_	19	1
OTU217	LS998244	CAACCCTCAAGCTCTGCTTGGTATTGGGCGACGCGGTCCGCCGCGCGCCTCAAATCGACCGGCTGGGTCTTCTGTCCCCTCAGCGTTGTGGAAACTATTCGCTAAAGGGTGCCACGGGAGGCCACGCCGAAAAACAAACCCATTTCTAA	d:Fungi(1.0000),p:Ascomycota(0.9800),c:Dothideomycetes(0.9604),o:Capnodiales(0.5570),f:Davidiellaceae(0.3231),g:Cladosporium(0.1874),s:Cladosporium_sphaerospermum_SH127903.07FU(0.1068)	Fungi	Ascomycota	Dothideomycetes	_	_	_	8	3
OTU218	LS998245	CAACCCTCAAGCTCTGCTTGGAATTGGGCGACGTCCGCTGCTGGACGCGCCTCGAAGACCTCGGCGACGGCGTCCCAGCCTCGAGCGTAGTAGTAACACACATCTCGCTTTGGAGCGCTGGGCGGCGGCCGCCGGACAATCGACCTTCGGTCTGTATTTTTTCCAA	d:Fungi(1.0000),p:Ascomycota(1.0000),c:Dothideomycetes(1.0000),o:Botryosphaeriales(1.0000),f:Botryosphaeriaceae(1.0000),g:Guignardia(0.4700)	Fungi	Ascomycota	Dothideomycetes	Botryosphaeriales	Botryosphaeriaceae	_	8	0
OTU219	LS998246	ACACCTCAACTCTCATGGTTTGCCGTGATGAGCTTGGACTTTGGGGGTCTTGCTGGCCTGTGGTCAGCTCCTCTCAAATGAATCAGCTTTCCAGTGTTTGGTGGCATCACAGGTGTGATAAATATCTACACTTGCGGTTTCCTGCCAAGTAACCTTTCAGCAATGGAGGTTCGCTGGGGCTCATAAATGTCTCTCCTCAGTGAGGACAGCTTTGTGAAT	d:Fungi(1.0000),p:Basidiomycota(0.9900),c:Agaricomycetes(0.9801),o:Thelephorales(0.9703),f:Thelephoraceae(0.9606),g:Tomentella(0.9222)	Fungi	Basidiomycota	Agaricomycetes	Thelephorales	Thelephoraceae	Tomentella	77	0
OTU220	LS998247	CAACCCTCAGGACCCGTTCGCGGGACCTGGCGTTGGGGATCAGCCTGCCCCTGGCGGCGGCTGGCCCTGAAATCCAGTGGCGGTTCCCTCGCGAACTCCTCCGTGCAGTAATTAAACCTCTCGCGGCAGGATAGCGGTTGAACCACGCCGTTAAACCCCCCACTTCTCAA	d:Fungi(1.0000),p:Ascomycota(1.0000),c:Sordariomycetes(1.0000),o:Hypocreales(1.0000),f:Hypocreales_fam_Incertae_sedis(1.0000),g:Acremonium(0.7600),s:Acremonium_alternatum_SH217985.07FU(0.2356)	Fungi	Ascomycota	Sordariomycetes	Hypocreales	_	Acremonium	275	0
OTU221	LS998248	CTCCCTCAAACCCTCGGGTTTGGTGTTGAGCGATACGCTGGGTTTGCTTGAAAGAAAGGCGGAGTATAAACTAATGGATAGGTTTTTTCCACTCATTGGTACAAACTCCAAAACTTCTTCCAA	d:Fungi(1.0000),p:Ascomycota(1.0000),c:Saccharomycetes(1.0000),o:Saccharomycetales(1.0000),f:Saccharomycetales_fam_Incertae_sedis(1.0000),g:Candida(1.0000),s:Candida_parapsilosis_SH197714.07FU(0.9900)	Fungi	Ascomycota	Saccharomycetes	Saccharomycetales	_	Candida	418	59
OTU222	LS998249	CTGCCCTCAAGCACGGCTTGTGTGTTGGGCCCCGTCCCCTCCCCCGGGGACGGGCCCGAAAGGCAGCGGCGGCACCGCGTCCGATCCTCGAGCGTATGGGGCTTTGTCACCCGCTCTGTAGGCCCGGCCGGCGCCAGCCGACACCCAACTTTTATTTCTAA	d:Fungi(1.0000),p:Ascomycota(1.0000),c:Eurotiomycetes(1.0000),o:Eurotiales(1.0000),f:Trichocomaceae(1.0000),g:Aspergillus(1.0000),s:Aspergillus_fumigatiaffinis_SH449475.07FU(0.9400)	Fungi	Ascomycota	Eurotiomycetes	Eurotiales	Trichocomaceae	Aspergillus	218	0
OTU223	LS998250	TCCTCCCTCAAACCCCGGGTTTGGTGTTGGACCGAAGTTGTGTGAACAACTGGTCTAAAAGACAATGACGGCGTCCGTGGGACCCTCGGTGCAACGAGCTTTTAGGAGCACGCGCCGAGTTGCAAGGACCTTCCGGGCCGGTCTCCTTTTACTATTTTACAA	d:Fungi(1.0000),p:Ascomycota(1.0000),c:Eurotiomycetes(1.0000),o:Chaetothyriales(1.0000),f:Herpotrichiellaceae(1.0000)	Fungi	Ascomycota	Eurotiomycetes	Chaetothyriales	Herpotrichiellaceae	_	182	0
OTU224	LS998251	GTACCCTCAAGCTTTGCTTGGTGTTGGGCGTTTTGTCTCTCTTTGGGAGACTCGCCTTAAAACAATTGGCAGCCGGCATATTGGTATCGGAGCGCAGCACAAGTCGCGCTTCTTTCCATGAATGTCAGCGTCCATCAAGACCATTTTTCAC	d:Fungi(1.0000),p:Ascomycota(1.0000),c:Dothideomycetes(1.0000),o:Pleosporales(1.0000),f:Pleosporaceae(0.9400)	Fungi	Ascomycota	Dothideomycetes	Pleosporales	Pleosporaceae	_	81	0
OTU225	LS998252	CAACCCTCAAGCCCTAGTTGCTTGGTGTTGGGAGCTTATCCTGCCGGAAGGCGGGACAACTCCTTAAAATTATTGGCGGAGTCGCGGTGACCCCAAGCGCAGTAATTCCTTTTCTCGCTTTAGGTGTTAACGCTGGCTTCCAGCCATTAAACCCCCCTATTTTATAAT	d:Fungi(1.0000)	Fungi	Ascomycota	Sordariomycetes	_	_	_	120	0
OTU226	LS998253	CAACCCCTCGAGCCCCCGGGCCCGGTGTTGGGGACCGACCCAAGCCCTCGCGGGCGGTCGTCCCTGAAATACAGTGGCGGTCACGTCGCGGACCCTCTGCGTAGTAGCAACACCTCGCACTGGAGAGCGGCGCGCCCACGCCCCGAACCACTTTTTCAAA	d:Fungi(1.0000),p:Ascomycota(1.0000),c:Sordariomycetes(0.6600),o:Hypocreales(0.4356)	Fungi	Ascomycota	Sordariomycetes	_	_	_	88	0
OTU227	LS998254	CCTTCTTGGAACTTTTGTTAAAGAAAGATCCAGAGCTGGCCGTGCCACTGGCCCGGCCGAAAAGAAACGTTGCGGACGAAGCGAACTACATCGGGACGCTTTGGCCGCCGAGCGAAAATATATCATTGA	d:Fungi(1.0000),p:Ascomycota(1.0000),c:Saccharomycetes(1.0000),o:Saccharomycetales(1.0000),f:Pichiaceae(1.0000),g:Pichia(1.0000),s:Pichia_manshurica_SH204039.07FU(0.9300)	Fungi	Ascomycota	Saccharomycetes	Saccharomycetales	Pichiaceae	Pichia	20	0
OTU228	LS998255	TCAACCTTCAAACCCCGTGTTTGGCGTTGGGCCTACGTCGTGCTCCCTGTGCGACCGGCTCCAAAGACAATGACGGCGTCCGTGGGACCCTCGGTGCAACGAGCTTTTCTAAAGCACGCGTCGAAGCGGATCCACGGGGGCCGGTCTCTGATGTTTACATCACTTCTCA	d:Fungi(1.0000),p:Ascomycota(1.0000),c:Eurotiomycetes(1.0000),o:Chaetothyriales(1.0000),f:Trichomeriaceae(0.7900),g:Brycekendrickomyces(0.6241),s:Brycekendrickomyces_acaciae_SH1191217.08FU(0.4244)	Fungi	Ascomycota	Eurotiomycetes	Chaetothyriales	Trichomeriaceae	_	204	364
OTU229	LS998256	ACACCCTCAAGCTCTGCTTGGTGTTGGGCGTCTGTCCCGCCTCTTGGGCGCGGACTCGCCTCAAAGCGATTGGCGGCTGGTACCACGGCCTGGAGTGCAGCAGAATTGCGCCCCTCGCCCGCGGTCTGGCTCCCAGAAGCGAACCTTTTTTACTT	d:Fungi(1.0000),p:Ascomycota(1.0000),c:Dothideomycetes(1.0000),o:Pleosporales(1.0000),f:Cucurbitariaceae(0.4400),g:Curreya(0.1936)	Fungi	Ascomycota	Dothideomycetes	Pleosporales	_	_	478	0
OTU230	LS998257	ACACCCTCAAGCTCTGCTTGGTGTTGGGCGTCTGTCCCGCCTCTTGGGCGCGGACTCGCCTCAAAGCGATTAGCGGCTGGTACCACGGCCTAGAGTGCAGCAGAATTGCGCCCCTCGCCCACAGTCTAGCTCCCAGAAGCGAACCTTTTTTACTT	d:Fungi(1.0000),p:Ascomycota(0.9600),c:Dothideomycetes(0.9216),o:Pleosporales(0.8847),f:Cucurbitariaceae(0.4247),g:Curreya(0.2038)	Fungi	Ascomycota	Dothideomycetes	Pleosporales	_	_	46	0
OTU231	LS998258	CACCACTCAAGCCTCGCTTGGTATTGGGCATCGCGGTCAGCCGCGTGCCTTAAATCGACCGGCTGGGTCTACCGTCCCCTAAGCGTTGTGGAAACTATTCGCTAAAGGTGCCGTCTGGTAGTTCACGCCGTGAAACAAACCAATTTTCAAT	d:Fungi(1.0000),p:Ascomycota(1.0000),c:Dothideomycetes(1.0000),o:Capnodiales(1.0000),f:Davidiellaceae(1.0000),g:Cladosporium(1.0000)	Fungi	Ascomycota	Dothideomycetes	Capnodiales	Davidiellaceae	Cladosporium	1	5
OTU232	LS998259	ATTCTTCAACCCTCTCTTTTCTTAGTGATTAGAGAGGAGTTTGGATTCTGAGTGTTGCTCCTAACCCGAGCTCATTCGTAATGTATTAGCATCCATATTCGAATTTCGGATTGACTTGGCGTAATAGACTATTCGCTGAGGAATCTAACTTCGGTTAGAGCCGTGTTTGAACTAGGAAGCTACTAATCTAGCTTAGTCTACTTTTAG	d:Fungi(1.0000),p:Basidiomycota(1.0000),c:Microbotryomycetes(1.0000),o:Sporidiobolales(1.0000)	Fungi	Basidiomycota	Microbotryomycetes	Sporidiobolales	_	_	70	0
OTU233	LS998260	CAACCCTCAAGCCTAGCTTGGTGTTGGGGCATTACCTGACTGTTTTACAGAAGGGTAAGCCCTGAAATTCAGTGGCGAGCTCGCCAGGACTCCGAGCGTAGTAGTAAAACCCTCGCTTAGGATCGTACTGGCGCGGCCCTGCCGTAAAACCCCCAACTTCTGAAA	d:Fungi(1.0000),p:Ascomycota(1.0000),c:Sordariomycetes(1.0000),o:Diaporthales(1.0000),f:Valsaceae(1.0000),g:Cytospora(0.7000)	Fungi	Ascomycota	Sordariomycetes	Diaporthales	Valsaceae	Cytospora	14	0
OTU234	LS998261	ACTCCTCCACTTCACATCTTTTTCGAAGGATGTTGAAGCTGGGATTTGGGAGCTTGCGGGTCCCTGGTCGATCCGCTCTCCTTGAATACATTAGCGAAGCCCTTGCGGCCTTGGTGTGATAGTCATCTACGCCTCGGCTTAGCGAACTTATGGGAGTCGCTTCCAATCGTCTCGCAAGAGACAACTCACTACCA	d:Fungi(1.0000),p:Basidiomycota(0.9800),c:Agaricomycetes(0.9604),o:Russulales(0.9412),f:Peniophoraceae(0.9224),g:Peniophora(0.8947)	Fungi	Basidiomycota	Agaricomycetes	Russulales	Peniophoraceae	Peniophora	75	0
OTU235	LS998262	CACCACTCAAGCCTCGCTTGGTATTGGGCAACGCGGTCCGCCGCGTGCCTCAAATCGACCGGCTGGGTCTTCTGTCCCCTAAGCGTTGTGGAAACTATTCGCTAAAGGGTGTTCGGGAGGCTACGCCGTAAAACAACCCCTTTGTAA	d:Fungi(1.0000),p:Ascomycota(0.8300),c:Dothideomycetes(0.6723),o:Capnodiales(0.5378)	Fungi	Ascomycota	Dothideomycetes	_	_	_	6533	5707
OTU236	LS998263	CAACCCTCAAGCTCTGCTTGGTATTGGGCGACGTCCGCTGCCGGACGCGCCTCGAAGACCTCGGCGACGGCGTCTCAGCCTCGAGCGTAGTAGTAACATCCTCGCTCTGGAGCGCTGGGCGACGGCCGCCGGACAATCGACCTTCGGTCAATTTCTCCAA	d:Fungi(1.0000),p:Ascomycota(1.0000),c:Dothideomycetes(1.0000),o:Botryosphaeriales(1.0000),f:Botryosphaeriaceae(1.0000),g:Guignardia(0.5700)	Fungi	Ascomycota	Dothideomycetes	Botryosphaeriales	Botryosphaeriaceae	_	0	46
OTU237	LS998264	ATTTCTCCAAAAAGAATTTATTCTTTGCGGGTCCTTGGGCTTGGTGATTGCATAGCCTCTTTGTATCACCTTGCCTTAAATGTATGAGTGGATGAGTGTCAGCCATAGATTTTTGTTAAGGCAAACCCATAAAAATCTTGTGCTTTTGTCATCTGCTTCCAACTGAACAAGCATACACCAGTGTGTCTTGATTTTTTCACTTCT	d:Fungi(1.0000),p:Basidiomycota(1.0000),c:Exobasidiomycetes(1.0000),o:Exobasidiomycetidae_ord_Incertae_sedis(1.0000),f:Exobasidiomycetidae_fam_Incertae_sedis(1.0000),g:Meira(1.0000),s:Meira_miltonrushii_SH188443.07FU(0.9400)	Fungi	Basidiomycota	Exobasidiomycetes	_	_	Meira	0	172
OTU238	LS998265	CTCTCTCAAACCCCCGGGTTTGGTATTGAGTGATACTCTTAGTCGAACTAGGCGTTTGCTTGAAAAGTATTGGCATGGGTAGTACTGGATAGTGCTGTCGACCTCTCAATGTATTAGGTTTATCCAACTCGTTGAATGGTGTGGCGGGATATTTCTGGTATTGTTGGCCCGGCCTTACAACAACCAAACAA	d:Fungi(1.0000),p:Ascomycota(1.0000),c:Saccharomycetes(1.0000),o:Saccharomycetales(1.0000),f:Debaryomycetaceae(0.9900),g:Meyerozyma(0.9801),s:Meyerozyma_caribbica_SH255873.07FU(0.7939)	Fungi	Ascomycota	Saccharomycetes	Saccharomycetales	Debaryomycetaceae	Meyerozyma	0	93
OTU239	LS998266	CAACCCTTAAGCCCTAGTTGCTTAGCGTTGGGAGCCTTACGCCGTAGGCGTAAACTCCTCAAAGTTATTGGCAGAGTTACGACATACTCTAAGCGTAGTAATATTTTCTCGCTTCTGAAAGTGTCGTGGCAATCGCCATAAGCCTCTATATTTCTAGT	d:Fungi(1.0000),p:Ascomycota(1.0000),c:Sordariomycetes(1.0000),o:Xylariales(1.0000),f:Xylariales_fam_Incertae_sedis(1.0000),g:Monosporascus(1.0000),s:Monosporascus_cannonballus_SH014046.07FU(1.0000)	Fungi	Ascomycota	Sordariomycetes	Xylariales	_	Monosporascus	0	66
OTU240	LS998267	CACCAATCAAGCCTGGCTTGGTATTGGGCGTCGCGGGTTCGCCCGCGCGCCTTAAAGTCTTCCCGGCTGGGCGGCTCCGTTCTCCATGCGTGGTGGTTTTAATCATTCGCGGCGGGAGCGGGCGGCGCGGCCGTTAAACTACCCCTTCAAA	d:Fungi(1.0000),p:Ascomycota(1.0000),c:Dothideomycetes(1.0000),o:Capnodiales(1.0000),f:Mycosphaerellaceae(1.0000),g:Mycosphaerella(1.0000)	Fungi	Ascomycota	Dothideomycetes	Capnodiales	Mycosphaerellaceae	Mycosphaerella	0	173
OTU241	LS998268	CACCAATCAAGCCTGGCTTGGTATTGGGCGTCGCGGGCCTCGCCCGCGCGCCTTAAAGTCTCCCCGGCTGGACCGTCTGTCCCCAAAGCGTCGTGCAAACCTCGCGGTGGGATTTGATGGGCCGGCCGTTAAATCTTTATTAAA	d:Fungi(1.0000),p:Ascomycota(1.0000),c:Dothideomycetes(1.0000),o:Capnodiales(1.0000),f:Mycosphaerellaceae(1.0000)	Fungi	Ascomycota	Dothideomycetes	Capnodiales	Mycosphaerellaceae	_	48	295
OTU242	LS998269	AATCTCAATCCCATCTGGTTTATGATCAGGTGTCGGACTTGGACATGGGCGTCTGCCGGTTACACGGCTCGCCTCAAATGACTTAGTGGGATCGCTAGCATCCGTGACAGACGTAATAAGTTTCGTCTTGTCCCTTGCGTGCGTCAAGCCTGCTCAGAACCCCGCTTGCCTCTGTGCAACACTTTTTTGA	d:Fungi(1.0000),p:Basidiomycota(1.0000),c:Tremellomycetes(1.0000),o:Tremellales(1.0000),f:Tremellales_fam_Incertae_sedis(1.0000)	Fungi	Basidiomycota	Tremellomycetes	Tremellales	_	_	0	47
OTU243	LS998270	CTCTCTCAAACCTTTGGGTTTGGTATTGAGTGATACTCTTAGTCAGACTAGGCGTTTGCTTGAAAAGTATCGGCATGAGTGTACTAGATAGTGCTTACTGATTTATTCAATGTATTAGGTTTATCCAACTCGTTGAACGAAGTCGGTGGAGTAAATTTCTGGTGTTATTGGCTCGGCCTTACAACAACAAACAA	d:Fungi(1.0000),p:Ascomycota(1.0000),c:Saccharomycetes(1.0000),o:Saccharomycetales(1.0000),f:Pichiaceae(1.0000),g:Yamadazyma(1.0000)	Fungi	Ascomycota	Saccharomycetes	Saccharomycetales	Pichiaceae	Yamadazyma	0	185
OTU244	LS998271	AATTCTCAACCTCACCAGTTTTGCTGTGTGATGGCTTGGATGTGGGGGTTGCAGGTCCACTCTGTGGTCTGCTCCTCTGAAATGTATTAGTGGGTTAGGCCCCTAATCTATTGGTGTGATAATTATCTACGCCGTGGATTGGATGGCTGTTATAGACCTGCTTCTAACCGTCCCTCGCAGGACAACTTTGACAT	d:Fungi(1.0000),p:Basidiomycota(1.0000),c:Agaricomycetes(1.0000),o:Agaricales(1.0000),f:Agaricaceae(0.5600),g:Coprinus(0.3136),s:Coprinus_foetidellus_SH219036.07FU(0.1756)	Fungi	Basidiomycota	Agaricomycetes	Agaricales	_	_	0	17
OTU245	LS998272	CACCACTCAAGCCTGGCTTGGTATTGGGCGTCGCGGCCGCCGCGCGCCTCAAAGTCTCCGGCTGGGTTCTTCACCTCTAAGCGTTGTGACACAATCTATCCGCTTCGTGAGTGTGGGGGGCCCGCGCCGTTAAACGATTTTATTTAA	d:Fungi(1.0000),p:Ascomycota(1.0000),c:Dothideomycetes(1.0000),o:Capnodiales(1.0000),f:Teratosphaeriaceae(1.0000),g:Teratosphaericola(1.0000)	Fungi	Ascomycota	Dothideomycetes	Capnodiales	Teratosphaeriaceae	Teratosphaericola	0	26
OTU246	LS998273	AACCTCAATCCCCACGGTTTTCTGAACCGTCGGCGGACTTGGACCTGGGTGTCTGCCTCACAAGGCTCGCCTCAAATGACTCAGTGGGAACCCGTTGACCTACGCCTGACGTGATAAGTTTCGTCTCGGCCGGTCTCCGGGCCCGCTCACAACCCCCACATACTTTTTGA	d:Fungi(1.0000),p:Basidiomycota(0.7600),c:Tremellomycetes(0.5776),o:Tremellales(0.4390),f:Cuniculitremaceae(0.2722),g:Kockovaella(0.1497),s:Kockovaella_schimae_SH1523566.08FU(0.0419)	Fungi	Basidiomycota	_	_	_	_	0	80
OTU247	LS998274	CTCTCTCAAACCGCAAGGTTTGGTGTTGAGTGATACTCTTAGTCGAACTAGGCGTTTGCTTGAAATATAATGGCAAGAGTGGCGCTGGATAGTGCTTCTTGATTATTCAATGTATTAGGTTTATCCAACTCGTTGAACTGGTCGGAAGTGAGTTTCTGGTGCTGTGGCTCGGCCTTACAACAACAAACAA	d:Fungi(1.0000),p:Ascomycota(1.0000),c:Saccharomycetes(1.0000),o:Saccharomycetales(1.0000),f:Saccharomycetales_fam_Incertae_sedis(1.0000),g:Candida(1.0000),s:Candida_insectorum_SH190111.07FU(1.0000)	Fungi	Ascomycota	Saccharomycetes	Saccharomycetales	_	Candida	0	41
OTU248	LS998275	ATTCTTCAACCCAACTGTTTATTAAAAGCGGTTGGTGTTTGGATTCTGAGCGCTGCTGGCTTCGGCCTAGCTCGTTCGTAATGCATCAGCATCCCTAATACAAGTTTGGATTGACTTGGCGTAATAGACTATTCGCTAAGGATTCAGTTCTCGGACTGAGCCAGCTTAATTAAGGAAGCTTCTAGTCACAAAGTCTACCTTTAG	d:Fungi(1.0000),p:Basidiomycota(1.0000),c:Microbotryomycetes(1.0000),o:Sporidiobolales(1.0000),f:Sporidiobolales_fam_Incertae_sedis(1.0000),g:Sporobolomyces(1.0000),s:Sporobolomyces_blumeae_SH013744.07FU(1.0000)	Fungi	Basidiomycota	Microbotryomycetes	Sporidiobolales	_	Sporobolomyces	0	101
OTU249	LS998276	AATCTCAATCCCATCGGGTTTTATTACCTGGTGTTGGACTTGGACCTGGGCGTCTGCCAGTCAAATGGCTCGCCTCAAATGACTTAGTGGGATCCCTCTGACATCCGCGACAGACGTAATAAGTTTCGTCTCGTCCCTTGTCTAACCGAGCCTGCTCACAACCTGCCATCGCGCACCTTTTTTA	d:Fungi(1.0000),p:Basidiomycota(1.0000),c:Tremellomycetes(1.0000),o:Tremellales(1.0000),f:Rhynchogastremataceae(0.8000),g:Papiliotrema(0.6400)	Fungi	Basidiomycota	Tremellomycetes	Tremellales	Rhynchogastremataceae	_	64	136
OTU250	LS998277	TCCCTCCTCAAACCTCGGGTTTGGTGTTGGACCGAAGTTGGTGCCCCGCTACGGCTCGGCAACCAACTGGTCTCAAAGACAATGACGGCGTCCGTGGGACCCTCTTCGCAACGAGCTTTCCGGAGCACGCGTCGAGTCTAAAGGACCCCCGGGCCCGGTCATACCTCTCGGGACGTCTCGGCGTCTCCTGTTGTAA	d:Fungi(1.0000),p:Ascomycota(0.9600),c:Eurotiomycetes(0.7776),o:Chaetothyriales(0.5988)	Fungi	Ascomycota	Eurotiomycetes	_	_	_	0	19
OTU251	LS998278	ACACCCTCAAGCCTCGCTTGGTGTTGGGCGTCTGTCCCGCTCTCGTAGCGCGGACTCGCCTCAAAGTCATTGGCGGCGGTCGTGCCGGCCCCTCGCGCAGCACATTTGCGCTTCTCGGAGGCCTGGCGGATCAGCATCCAGCAAGCTATTTCATG	d:Fungi(1.0000),p:Ascomycota(1.0000),c:Dothideomycetes(1.0000),o:Pleosporales(1.0000)	Fungi	Ascomycota	Dothideomycetes	Pleosporales	_	_	0	26
OTU252	LS998279	CACCACTCCAGCCTGGCTGGGTGTTGGGTGCCGCGGGTCCCCCGCGCGCCTTAAAGTCTTTCCGGCTGAGCGACCCGTCTCCAAGCGTTGTGGCAACTATTCGCGGCGAGATGCGGTGGCGGCGGCCGTTAAATCTTTTTTCACA	d:Fungi(1.0000),p:Ascomycota(1.0000),c:Dothideomycetes(1.0000),o:Capnodiales(1.0000),f:Mycosphaerellaceae(1.0000),g:Ramichloridium(1.0000),s:Ramichloridium_strelitziae_SH195840.07FU(1.0000)	Fungi	Ascomycota	Dothideomycetes	Capnodiales	Mycosphaerellaceae	Ramichloridium	0	5
OTU253	LS998280	AACTCTCACCTCCAGCCGTTTTTTAATTAGAGCGTGTTGGGGCGTGGATGTGAGTGCTGCTGGTGCCCTGGTTGCATCGGCTCACTTGAAATTTATTAGCTGAATCCTCTAGAGTTGGTTCTACTCGACGTGATAAGTATCTCCGTCGAGGACAGTTGGTCTTGTCCTTATGGGCGGGGTCCGCTGGCCAACGATAGCAGTTGATACGCTTCTAATTAGCGCAGACTTCGAGTGCTGGCAACTTTTGACA	d:Fungi(1.0000),p:Basidiomycota(1.0000),c:Tremellomycetes(1.0000),o:Cystofilobasidiales(1.0000),f:Cystofilobasidiaceae(1.0000),g:Cystofilobasidium(1.0000),s:Cystofilobasidium_bisporidii_SH013114.07FU(1.0000)	Fungi	Basidiomycota	Tremellomycetes	Cystofilobasidiales	Cystofilobasidiaceae	Cystofilobasidium	0	4
OTU254	LS998281	CACCACTCAAGCCTGGCTTGGTATTGGGCGTCGCGGGTCACCGCGCGCCTTAAAGTATTTCCGGCTGAGCGACCCGTCTCTAAGCGTTGTGGCAACTATTCGCGGTGAGATCGGGTGGCGGCGGCCGTTAAATCTTTCTAAA	d:Fungi(1.0000),p:Ascomycota(1.0000),c:Dothideomycetes(1.0000),o:Capnodiales(0.8800),f:Mycosphaerellaceae(0.7744)	Fungi	Ascomycota	Dothideomycetes	Capnodiales	Mycosphaerellaceae	_	0	3
OTU255	LS998282	CAACCCTTAAGCCCCCGTTGCTTAGCGTTGGGAGCCTACCCGGGCCTCTGGGTAGCTCCCCAAAGTCAGTGGCGGAGCCGGTTCCACGCTCTAGACGTAGTAGTTCTATTCTCGTCTGCAGCGGGGCCGGCGTCCCGCCGTAAAACACCCAAATTCTTAAAA	d:Fungi(1.0000),p:Ascomycota(0.9900),c:Sordariomycetes(0.9801),o:Xylariales(0.9703),f:Xylariaceae(0.9606),g:Xylaria(0.8741)	Fungi	Ascomycota	Sordariomycetes	Xylariales	Xylariaceae	Xylaria	0	4
OTU256	LS998283	CACCACTCAAGCCTGGCTTGGTATTGGGCGTCGCGGGAGCAATCCCGCGCGCCTTAAAGTCTCACCGGCTGAGCGGCTCTGTCTCTAAGCGTTGTGGCAACTAATACGCGGTGGGATCGGGCGGCGCGGCCGTTAAATCTTTATCTAAA	d:Fungi(1.0000),p:Ascomycota(1.0000),c:Dothideomycetes(1.0000),o:Capnodiales(1.0000),f:Mycosphaerellaceae(1.0000),g:Stenella(0.9900),s:Stenella_musae_SH195827.07FU(0.9801)	Fungi	Ascomycota	Dothideomycetes	Capnodiales	Mycosphaerellaceae	Stenella	49	154
OTU257	LS998284	AATTCTCAACCTCACCGGTTTTCTGAACCGTTCTCCGAGGCTTGGATGTGGGGGTCTGTGCAGGTCGCCTCAGCGCGGTCTGCTCCCCTGAAATGCATTAGCGAGATTCATTCTGGACCTCCGTCTATCGGTGTGATAATTATCTACGTCTTTGACTTGGTTCGGACTCGCTTCTAACCGTCCGCGAGGACAACATACTTGACA	d:Fungi(1.0000),p:Basidiomycota(1.0000),c:Agaricomycetes(1.0000),o:Agaricales(1.0000),f:Psathyrellaceae(1.0000)	Fungi	Basidiomycota	Agaricomycetes	Agaricales	Psathyrellaceae	_	0	3
OTU258	LS998285	ATATCTCCATTAAAAGATTTTTTCTTTTAACGGGTCCTTGGGCTTGGTGATGAGATTAGCCTCTTTGTATCACCTTGCCTTAAAAATATGAGTGGATGAGTGTCAGCCATAGATTTTTGTTAAGGCAAACCCATAAAAATCTTGTGCTTTTGTCATCTGCTACCAAACAAACACACACACATGCATAATTCTTTATGTATTCCT	d:Fungi(1.0000),p:Basidiomycota(1.0000),c:Exobasidiomycetes(1.0000),o:Exobasidiomycetidae_ord_Incertae_sedis(1.0000),f:Exobasidiomycetidae_fam_Incertae_sedis(1.0000),g:Meira(1.0000),s:Meira_nashicola_SH188442.07FU(0.5200)	Fungi	Basidiomycota	Exobasidiomycetes	_	_	Meira	0	433
OTU259	LS998286	ATATAACCTCAAACCTTTCCTTTGTTGAAGGGTTTGGATGTGGGGGTTTTGCTGGGCCTCTTAAGAGGTTCAGCTCCTCTGAAATGCATCAGCAGAACAACCTTGCTCATTGGTGTGATAACTATCTACGCTTATGAATGCGAGGGGCAGTTCAGCTTCCTAACCGTCTTTGGACAATTCATCATTA	d:Fungi(1.0000),p:Basidiomycota(1.0000),c:Agaricomycetes(1.0000),o:Agaricales(1.0000),f:Cortinariaceae(1.0000),g:Cortinarius(1.0000),s:Cortinarius_hinnuleus_SH188554.07FU(0.9400)	Fungi	Basidiomycota	Agaricomycetes	Agaricales	Cortinariaceae	Cortinarius	0	39
OTU260	LS998287	TCCTCCCTCCAAATCCCCCCTTTGCTTCACGGCTGGGGTGGGTTCGGGTGTTGGACCGCGTTGGACCGTTCGCGGCCAACTGGTCTCAAAGACAATGACGGGCGTCCATGGGACCCTCTTCGCACTGAGCTTTCCGGAGCACGCGTCGAGTTGCAAGGTCTCGTGGGCCCGGCCACCTCTAAATCTAATTTTTTCA	d:Fungi(1.0000),p:Ascomycota(0.9600),c:Eurotiomycetes(0.9216),o:Chaetothyriales(0.8847)	Fungi	Ascomycota	Eurotiomycetes	Chaetothyriales	_	_	0	102
OTU261	LS998288	CACCACTCAAGCCTGGCTTGGTATTGGGCGCCGCGGGACTCCCGCGCGCCTCAAAGTCTTCTTTTCCGGCTGAGCGACCCGTCTCTAAGCGTTGTGGCAACTATTCGCGGCGAGATCGGGGGGCGGCGGCCGTTAAATCATTTCATTCA	d:Fungi(1.0000),p:Ascomycota(0.8600),c:Dothideomycetes(0.7396),o:Capnodiales(0.6361),f:Mycosphaerellaceae(0.5470),g:Stenella(0.3720),s:Stenella_queenslandica_SH195844.07FU(0.2529)	Fungi	Ascomycota	Dothideomycetes	_	_	_	0	17
OTU262	LS998289	CAACCCTTAAGCCCCTGTTGCTTAGCGTTGGGAATCTAGGTCTCCAGGGCCTAGTTCCCCAAAGTCATCGGCGGAGTCGGAGCGTACTCTCAGCGTAGTAATACCATTCTCGCTTTTGCAGTAGCCCCGGCGGCTTGCCGTAAAACCCCTATATCTTTAGT	d:Fungi(1.0000),p:Ascomycota(1.0000),c:Sordariomycetes(1.0000)	Fungi	Ascomycota	Sordariomycetes	_	_	_	0	42
OTU263	LS998290	AATCTCTCTTGTCATTGGATTTTTTAAAATCCAAGCGACGAGGTCCATGGGCCTGAAGTCTAGCGACTCATTGCCTTAAATGTATGAGCTGATTGCCAGCCGGGATGTTAAGTTTTCCACTCTCCAGCGGAAGAAGGCAGTTGCTTCAAACCAAGTCTTTGTGCGCAAAGACTATTGTAT	d:Fungi(1.0000),p:Basidiomycota(1.0000)	Fungi	Basidiomycota	_	_	_	_	7	308
OTU264	LS998291	TACCCCCTCAAGCCTCGCTTGGTGTTGGACCCCGCCCCCGCCGTTCGCGCGAGGGCGCCGTCCGAAAGTCATCGGCGCCCGTCGCCGGCCCCAGCGTTGTGGAATCATCCGCTGGTGTCGGCCGGCGAGGCCGCCTCGTCCTATTCAGTAAC	d:Fungi(1.0000),p:Ascomycota(0.9700)	Fungi	Ascomycota	_	_	_	_	0	1
OTU265	LS998292	GTACCCTCAAGCTTTGCTTGGTGTTGGGCGTTTGTCTACTTATTATAATTAGACTCGCCTTAAAGTAATTGGCAGCCAGTGTTTTTGGTAGTAAGCGCAGCACATTTTGCGTCTTCGTCTTCAAACAGCGGCAACCATAAAGCCTCTTTCTCAC	d:Fungi(1.0000)	Fungi	Ascomycota	Dothideomycetes	_	_	_	0	30
OTU266	LS998293	AAACCACTCAAGCCTCGCTTGGTATTGGGCGTCGGGGTCTTCCCGCGCCTCCATGTCGCCGGCCGGCCGTCGTTTGACTTAGCGTTGTGACACATGTCGCTGACGACGAAGACGGATCGCGCCGTGAGAATCTCCGTGGACCTTCATCAATGTCCCGTACA	d:Fungi(1.0000)	Fungi	_	_	_	_	_	49	92
OTU267	LS998294	CACCACTCCAGCCTCGCTGGGTATTGGGCGTCGCGGCCTCCGCGCGCCTTAATGTCTCCGGCCGAGCCGACCGTCTCCGAAGCGTTGTGACATCACGAATCGCTGGGTGGGACCGGTCCGGCGCCGCGCCGTCAAACCCTTTCACCAAA	d:Fungi(1.0000),p:Ascomycota(1.0000),c:Dothideomycetes(1.0000),o:Capnodiales(1.0000),f:Teratosphaeriaceae(1.0000),g:Teratosphaeria(1.0000),s:Teratosphaeria_terminaliae_SH017565.07FU(0.5800)	Fungi	Ascomycota	Dothideomycetes	Capnodiales	Teratosphaeriaceae	Teratosphaeria	0	1
OTU268	LS998295	AATTCTCAACCTCACTAGTTTTCTGAACTAGTGTAGGCTTGGATGTGGAGGTCGTGCCGGCTGCTCTCTGAGCGGTCAGCTCCTCTGAAATGCATTAGCGAGTTCATATTGAACTCCGTCTATTGGTGTGATAATTATCTACGCCGTGGATGGGGTTTAGACTTGCTTCTAACCGTCCGCAAGGACAACTTTTGACA	d:Fungi(1.0000),p:Basidiomycota(1.0000),c:Agaricomycetes(1.0000),o:Agaricales(1.0000),f:Psathyrellaceae(1.0000),g:Coprinellus(1.0000),s:Coprinellus_heptemerus_SH220397.07FU(1.0000)	Fungi	Basidiomycota	Agaricomycetes	Agaricales	Psathyrellaceae	Coprinellus	0	19
OTU269	LS998296	AATCTCTCTTGTCATTGGATTTTTTAAAATCCAAGCGACGAGGTCCATGGGCCTGAAGTCTAGCGACTCCTTGCCTTAAATGTATGAGCTGATTGCCAGCCGGGATGTTAAGTTTGCCGCTCGCCCGCGGAAGAAGGCAGTTGCTTCAAACCCAGTCTTTGTGCGCAAAGACTATTGTAT	d:Fungi(1.0000),p:Basidiomycota(1.0000)	Fungi	Basidiomycota	_	_	_	_	1	98
OTU270	LS998297	CACCAATCACGCCTGGCGTGGTATTGGGCGACGGGGTGGCCTTCCCACCCCGCGCCCCAAAGACCTTACCGGCGGGACGGACCGAATCTCAGCGTTGTGAATCTTTTACGAGTCGCTGGCGAGACGGGACGGCCGTGCCGTTAAACACCCCCTTCTTTA	d:Fungi(1.0000),p:Ascomycota(1.0000),c:Dothideomycetes(1.0000),o:Capnodiales(1.0000),f:Neodevriesiaceae(0.6600),g:Neodevriesia(0.4356),s:Neodevriesia_strelitziae_SH1549728.08FU(0.1655)	Fungi	Ascomycota	Dothideomycetes	Capnodiales	Neodevriesiaceae	_	0	11
OTU271	LS998298	GTACCTTCAAGCTCTGCTTGGTGTTGGGTGTTTGTCTCGCCTCGCGCGTAGACTCGCCTTAAAACAATTGGCAGCCGGCGTATTGATTTCGGAGCGCAGTACATCTCGCGCTTTGCACTCATAACGACGACGTCCAAAAGTACTTTTTACAC	d:Fungi(1.0000),p:Ascomycota(0.9300),c:Dothideomycetes(0.8649),o:Pleosporales(0.8044),f:Didymellaceae(0.7320),g:Paraboeremia(0.3367),s:Paraboeremia_selaginellae_SH1712309.08FU(0.1549)	Fungi	Ascomycota	Dothideomycetes	Pleosporales	Didymellaceae	_	0	84
OTU272	LS998299	AATACCATCAACCCTCTTTTGACTTCGGTCTCGAGAGTGGCTTGGAAGTGGAGGTCTGCTGGAGCCTAACGGAGCCAGCTCCTCTTAAATGTATTAGCGGATTTCCCTTGCGGGATCGCGTCTCCGATGTGATAATTTCTACGTCGTTGACCATCTCGGGGCTGACCTAGTCAGTTTCAATAGGAGTCTGCTTCTAACCGTCTCTTGACCGAGACTAGCGACTTGTGCGCTAACTTTTG	d:Fungi(1.0000),p:Basidiomycota(1.0000),c:Agaricomycetes(1.0000),o:Agaricales(1.0000),f:Schizophyllaceae(1.0000),g:Schizophyllum(1.0000),s:Schizophyllum_commune_SH190191.07FU(0.8000)	Fungi	Basidiomycota	Agaricomycetes	Agaricales	Schizophyllaceae	Schizophyllum	85	289
OTU273	LS998300	ATCATCAATCCCACGGGTTTTCTGAACCCATGTGGACTTGGAACTGGGCGTCTGCCTCACAAGGCTCGCCTCAAATGACTTAGTGGGAACTTCTCGACCTACGCCTGACGTGATAAGTTTCGTCTCGGCCGGTCCTGAGGCCCGCTCACAACCCCCCACATCTTTTGA	d:Fungi(1.0000),p:Basidiomycota(1.0000),c:Tremellomycetes(1.0000),o:Tremellales(1.0000),f:Tremellales_fam_Incertae_sedis(1.0000),g:Kockovaella(0.9900),s:Kockovaella_schimae_SH176369.07FU(0.9801)	Fungi	Basidiomycota	Tremellomycetes	Tremellales	_	Kockovaella	0	98
OTU274	LS998301	AAACCCCTCAAGCCTCGCTTGGTGTTGGGCGTCGGGCGTCGGCCCGCGCCTCTATTCTATCGGCTGGACGGTTGGTCATCTCAGCGTTGTGCAAACGAATCGCTCGGAGGATCGCCGGACGCGCCGTTAAACCCCCATCAAA	d:Fungi(1.0000),p:Ascomycota(0.9500),c:Dothideomycetes(0.8265),o:Capnodiales(0.6943),f:Capnodiales_fam_Incertae_sedis(0.3888),g:Pseudoramichloridium(0.2177),s:Pseudoramichloridium_henryi_SH1641285.08FU(0.1219)	Fungi	Ascomycota	Dothideomycetes	Capnodiales	_	_	0	44
OTU275	LS998302	CAACCCCTAAGCACAGCTTACTGTTGGGAGCCTACGGCCTCCGTAGCTCCTTAAAGACATTGGCGGAGTGGCAGTGGTCCTCTGAGCGTAGTAATTCTTTATCTCGCTTTTGTTAGGTGCTGCCTCCCCGGCCGTAAAACCCCCAATTTTTTCT	d:Fungi(1.0000),p:Ascomycota(1.0000),c:Sordariomycetes(1.0000)	Fungi	Ascomycota	Sordariomycetes	_	_	_	1	3
OTU276	LS998303	CAACCCCTAAGCACAGCTTATTGTTGGGAATCTACGGTCGTAGTTCCTCAAAGACATTGGCGGAGCGGCAGCAGTCCTCTGAGCGTAGTAATTTTTTATCTCGCTTTTGTTAGGTGCTGCCTCCCCGGCCGTAAAACCCCCAATTTTTTCT	d:Fungi(1.0000),p:Ascomycota(0.9700),c:Sordariomycetes(0.9409),o:Trichosphaeriales(0.9127),f:Trichosphaeriales_fam_Incertae_sedis(0.8853),g:Nigrospora(0.8587),s:Nigrospora_oryzae_SH177641.07FU(0.7729)	Fungi	Ascomycota	Sordariomycetes	Trichosphaeriales	_	Nigrospora	1	7
OTU277	LS998304	AATCATCAAACCCAACCGGTCTTGTTGCCGGCGCGGTTTGGACTTGGGGGTTCTTTGCTGCCGCTCGCGGTGGCTCCCCTTAAATGCATCGGTCGGGCTTTCGTGTGGCTCTGTCCCTTGGCGTTGTATTACCCTCGTCGCTGGATGGCTCGCGATTCTGTGCCCTTCCCCGACTTGCCTCTGGAGTGGCGGTCTTCAACATTTGTG	d:Fungi(1.0000),p:Basidiomycota(1.0000),c:Agaricomycetes(1.0000),o:Trechisporales(1.0000),f:Hydnodontaceae(0.9700)	Fungi	Basidiomycota	Agaricomycetes	Trechisporales	Hydnodontaceae	_	0	211
OTU278	LS998305	AATTATCAACCTTGCGTGCTTTTACTAGTCCGCTCGGCTTGGATGTGGGGGTTTGCTGGCTTCCTTCAGTGGATGGTCTGCTCCCCTTAAAGACATTAGTGGGATCTCTTGTGGACCGTCACTTGGTGTGATAATTATCTATGCCAACGTTGACTTTGAAGCAAAACTTATGGGAACCTGCTTACAACCGTCTCTTGCGGACAACTTTTTTGACC	d:Fungi(1.0000),p:Basidiomycota(0.9200),c:Agaricomycetes(0.8464),o:Agaricales(0.7787),f:Mycenaceae(0.6930),g:Mycena(0.5267)	Fungi	Basidiomycota	Agaricomycetes	Agaricales	Mycenaceae	_	0	111
OTU279	LS998306	CAACCCTTAAGCCCCAGTTGCTTAGTGTCGGGAGACTGCCGTAAAACGCAGCTCCTCAGAGTTAGCTGGCAGAGTTGGTTCCAATCTCTGGGCGTAGTAAATTTTTATCTCGTCTCTTGCAGTTGGGCCGGCGCTCGCCATTAAACACCCCAAATTTTCTAT	d:Fungi(1.0000),p:Ascomycota(1.0000),c:Sordariomycetes(1.0000),o:Xylariales(1.0000),f:Xylariaceae(1.0000)	Fungi	Ascomycota	Sordariomycetes	Xylariales	Xylariaceae	_	0	54
OTU280	LS998307	CAACCCTCAGGCCCTGCCTGGCGTTGGAGGACTGCGCACCGCAGCCTCCCAAAGCGAGCGGCGGCGGCGCCCCGAAACCGAACGCAGTAGTTTTCTCTCGTTCTGGGTCCGGGTCGTTGTCCTGCCGGAAAACCCCCATCTATACAAT	d:Fungi(1.0000),p:Ascomycota(1.0000),c:Sordariomycetes(1.0000),o:Chaetosphaeriales(1.0000),f:Chaetosphaeriaceae(1.0000),g:Chaetosphaeria(0.7700)	Fungi	Ascomycota	Sordariomycetes	Chaetosphaeriales	Chaetosphaeriaceae	Chaetosphaeria	0	79
OTU281	LS998308	CAACCCTTAAGCCTCTTGTTGCTTAGCGTTGGGAGCCTGCGTTACAGCAGCTCCCCAAAGTTAGCTGGCGGAGTTAGGATGTACTCTGAGCGTAGTAATTTTTCTCGCTTCCTGTAGTCGTCCTAGCCCCGGCCATTAAACCCCCTATTTTACAAT	d:Fungi(1.0000),p:Ascomycota(1.0000),c:Sordariomycetes(1.0000),o:Xylariales(1.0000),f:Xylariaceae(1.0000),g:Xylaria(1.0000)	Fungi	Ascomycota	Sordariomycetes	Xylariales	Xylariaceae	Xylaria	0	31
OTU282	LS998309	CAACCCCTAAGCACAGCTTACTGTTGGGACTCTACGGCCCCCGTAGTTCCCCAAAGCCATTGGCGGAGTGGCAGTAGTCCTCTGAGCGTAGTAATTCTTTATCTCGCTTTTGTTAGGCGCTGACCCCCCGGCCGTTAAACCCCCCAATTTTTTCT	d:Fungi(1.0000),p:Ascomycota(1.0000),c:Sordariomycetes(1.0000),o:Trichosphaeriales(0.9100),f:Trichosphaeriales_fam_Incertae_sedis(0.8281),g:Nigrospora(0.7536)	Fungi	Ascomycota	Sordariomycetes	Trichosphaeriales	_	Nigrospora	20	30
OTU283	LS998310	CAACCCCTAAGCACAGCTTACTGTTGGGACTCTACGGCCTCCGTAGTTCCCCAAAGCCATTGGCGGAGTGGCAGTAGTCCTCTGAGCGTAGTAATTCTTTATCTCGCTTTTGTTAGGCGCTGCCCCCCGGGCCGTTAAACCCCCAATTTTTTCT	d:Fungi(1.0000),p:Ascomycota(0.9900),c:Sordariomycetes(0.9801),o:Trichosphaeriales(0.6665),f:Trichosphaeriales_fam_Incertae_sedis(0.4532),g:Nigrospora(0.3082)	Fungi	Ascomycota	Sordariomycetes	Trichosphaeriales	_	_	0	3
OTU284	LS998311	GTAACCTCAAGCTTTGCTTGGTATTGGGCGTCGCGAGTCTCTCGCGCGCCTCAAAGTCTCCGGCTGTTCGGTTCGTCTCCCAGCGTTGTGGCAACTATTTCGCAGTGGAGTTCGAGTCGTGGCGGCCGTTAAATCTTTCAAA	d:Fungi(1.0000),p:Ascomycota(1.0000),c:Dothideomycetes(1.0000),o:Capnodiales(1.0000),f:Mycosphaerellaceae(1.0000),g:Phaeoramularia(0.6600),s:Phaeoramularia_weigelicola_SH206860.07FU(0.4356)	Fungi	Ascomycota	Dothideomycetes	Capnodiales	Mycosphaerellaceae	Phaeoramularia	0	2
OTU285	LS998312	AATCTCAATCTAATATGTTTTCTGAACATGTTAGGCTTGGACTTGGGCGTCTGCCAGTGATGGCTCGCCTCAAATGACTTAGTGGAACATCCCACATCAGTGTTAGACGTAATAAGTTTCGTCTCTCCTTGTGGTGATGACTGCTCAGAACCTGCCATCGCGCATCTTTTGA	d:Fungi(1.0000),p:Basidiomycota(1.0000),c:Tremellomycetes(1.0000),o:Tremellales(1.0000),f:Tremellales_fam_Incertae_sedis(1.0000)	Fungi	Basidiomycota	Tremellomycetes	Tremellales	_	_	0	292
OTU286	LS998313	AATCCTCAACCGCGCCGATTGATTTCGGTGGGGCTTGGACTTTGGAGCGTGCTGGCGAAGGTCGGCTCCTCTTTAAATGCATCAGCGGAAGAAACCTTTGTCTTTCCTGCCTTCGGTGTGATAATTGTGTTGCGCCGCGGTGGAACTTCAACGATCCGCTTACAACGGTCTTCGGACGAAACCTCATGTCA	d:Fungi(1.0000),p:Basidiomycota(1.0000),c:Agaricomycetes(1.0000),o:Atheliales(1.0000),f:Atheliaceae(0.9500),g:Tylospora(0.7505),s:Tylospora_fibrillosa_SH213927.07FU(0.5929)	Fungi	Basidiomycota	Agaricomycetes	Atheliales	Atheliaceae	Tylospora	0	52
OTU287	LS998314	AACCTCAATCCCCGATGGTTTTCTGAATCGTCGGTGGACTTGGAACTGGGCGTCTGCCTCCCAAGGCTCGCCTCAAATGACTTAGTGGGAACTTCTTGACCTATGCCTGACGTGATAAGTTTCGTCTTGGCCGGTCTTGAGGCCTGCTCACAACCACCCACATCTTTTGA	d:Fungi(1.0000),p:Basidiomycota(1.0000),c:Tremellomycetes(1.0000),o:Tremellales(1.0000),f:Tremellales_fam_Incertae_sedis(1.0000),g:Fellomyces(1.0000),s:Fellomyces_thailandicus_SH176360.07FU(1.0000)	Fungi	Basidiomycota	Tremellomycetes	Tremellales	_	Fellomyces	0	130
OTU288	LS998315	CACCACTCAAGCCTCGCTTGGTATTGGGCAACGCGGTCCGCCGCGTGCCTCAAATCGACCGGCTGGGTCTTCTGTCCCCTAAGCGTTGTGGAAACTATTCGCTAAAGGGTGTTCGGGAGGCTACGCCGTGAAACAAACCAATTTTTCAAT	d:Fungi(1.0000),p:Ascomycota(0.9300),c:Dothideomycetes(0.8649),o:Capnodiales(0.7957),f:Davidiellaceae(0.5172),g:Cladosporium(0.3362),s:Cladosporium_cladosporioides_SH488665.07FU(0.1580)	Fungi	Ascomycota	Dothideomycetes	Capnodiales	_	_	81	41
OTU289	LS998316	GTACTCTCACACTCCCCAATCCTCTGGATCCGGGGAGTGGTGGACTTGAGCGTCTGCTGCTTGACTGTGGCTCGCTTTAAATGGATTAGTGCAACTCTTGGTTGGACATAGTACGGCGTGATAAGTGTCTTCGCCGGCACCTCGGAAGAGGGTGACTGATTGAGAGCTCTGTGCTTCAAACTGTCCTCGGACAATCTCTGACA	d:Fungi(1.0000),p:Basidiomycota(1.0000),c:Agaricomycetes(1.0000),o:Sebacinales(1.0000),f:Sebacinaceae(1.0000),g:Sebacina(1.0000)	Fungi	Basidiomycota	Agaricomycetes	Sebacinales	Sebacinaceae	Sebacina	0	9
OTU290	LS998317	CACCACTCAAGCCTCGCTTGGTATTGGGCGTCGCGACTTTGGTCGCGCGCCTTAAAGTCTCCGGCTGAGCAGTCTGTCTCCGAGCGTTGTGATACATATTCGCTAGGGATGACAGGTCTGTCGCGGCCGTTAAATCTTTATTACA	d:Fungi(1.0000),p:Ascomycota(1.0000),c:Dothideomycetes(1.0000),o:Capnodiales(1.0000),f:Mycosphaerellaceae(1.0000),g:Mycosphaerella(0.9000),s:Mycosphaerella_ellipsoidea_SH200366.07FU(0.7740)	Fungi	Ascomycota	Dothideomycetes	Capnodiales	Mycosphaerellaceae	Mycosphaerella	0	2
OTU291	LS998318	CACCGATCAAGCCTGGCTTGGTGTTGGGTGCCGTCCCGCCTTCCGCGCGTGGACGCTCCCTAAAATCATCGGCGGTGCAGCACCGGCTTCGAGCGCAGCAGATGTTCGCTTGGGGGCCCGGTGGGGCAGCGGCCGCGACGACAACCTCTA	d:Fungi(1.0000),p:Ascomycota(1.0000),c:Dothideomycetes(1.0000),o:Hysteriales(0.9800),f:Hysteriaceae(0.9604),g:Rhytidhysteron(0.9316),s:Rhytidhysteron_rufulum_SH1188733.08FU(0.8850)	Fungi	Ascomycota	Dothideomycetes	Hysteriales	Hysteriaceae	Rhytidhysteron	0	4
OTU292	LS998319	GAATATCTCCTCTCATCCACCTTTTTAACTAAAGATTGGGTCGAGAGGGTGCTTGGGCTTGCATTGGAGATTTTATCTGTAAATGCTTGCCTTAAATGCATTAGCTGGACTTCAGTAGAGTTGTTAAGTAACATTGAAAACTCTTGTGATCGAAGTCTGCTTCTAGTCCATCTCGAGCTTGCTCGAGAGTTTCATTTTCAA	d:Fungi(1.0000),p:Basidiomycota(1.0000),c:Exobasidiomycetes(1.0000),o:Exobasidiales(1.0000),f:Exobasidiaceae(1.0000),g:Exobasidium(0.9400),s:Exobasidium_reticulatum_SH204871.07FU(0.6768)	Fungi	Basidiomycota	Exobasidiomycetes	Exobasidiales	Exobasidiaceae	Exobasidium	0	76
OTU293	LS998320	ACAACCATTTCACATATAATGTGGTATTGGCAGATGTGGGTGGCACTTGCGGTGCCCCTCCCACTCAGCTGAAATGGATAGGCCGGAGAAGCAAACCATGGCAACAGACTCACAGAGTGTTATACAATGCTAAACTAGTCTGAAGTAGGTTGAAATCCGTGTCACTGGACCCCCCGTTCATGAAAACCATAGA	d:Fungi(1.0000),p:Ascomycota(1.0000),c:Pezizomycetes(1.0000),o:Pezizales(1.0000),f:Tuberaceae(1.0000),g:Tuber(1.0000)	Fungi	Ascomycota	Pezizomycetes	Pezizales	Tuberaceae	Tuber	0	5
OTU294	LS998321	ATCATCAATCCCACGGGTTTTTCACGAGCCTGTGTGGACTTGGAACTGGGCGTCTGCCTCACAAGGCTCGCCTCAAATGACTCAGTGGGAACTTCTTGACCTACGCCTGACGTGATAAGTTTCGTCCCGGCCGGTCCTGAGGCCCGCTCACAACCCCCCACACCCTTTTGA	d:Fungi(1.0000),p:Basidiomycota(1.0000),c:Tremellomycetes(1.0000),o:Tremellales(1.0000),f:Tremellales_fam_Incertae_sedis(1.0000),g:Kockovaella(0.9200),s:Kockovaella_schimae_SH176369.07FU(0.3864)	Fungi	Basidiomycota	Tremellomycetes	Tremellales	_	Kockovaella	0	4
OTU295	LS998322	CACCACTCCAGCCTCGCTGGGTATTGGGCGTCTTCGCGGGGGATTGCTCCCCCGCGCGCCTCAAAGTCTCCGGCTGAGCGGTCCCGTCTCGCAGCGTTGTGGCATCACGTCTCGCTCTGAGCTCGGGCTCCTCATGGCCGTTAAATCACACCTCA	d:Fungi(1.0000),p:Ascomycota(1.0000),c:Dothideomycetes(1.0000),o:Dothideomycetes_ord_Incertae_sedis(0.9800),f:Dothideomycetes_fam_Incertae_sedis(0.9604),g:Zymoseptoria(0.9412),s:Zymoseptoria_verkleyi_SH195834.07FU(0.5459)	Fungi	Ascomycota	Dothideomycetes	_	_	Zymoseptoria	0	15
OTU296	LS998323	ACACCCTCAAGCCTAGCTTGGTGTTGGGCGCCTGTCCCGCACGCGTTGCGCGGACTCGCCTTAAAGTCATTGGCGGCGGTCGTGCCGGCTCCTCGCGCAGCACATTTGCGCTTCTTGGACGCCCCGGTGGATCAGCCATCCAGCAAGCTACTTTTTATG	d:Fungi(1.0000),p:Ascomycota(1.0000),c:Dothideomycetes(0.9800),o:Pleosporales(0.9604),f:Periconiaceae(0.9028),g:Periconia(0.8486),s:Periconia_pseudodigitata_SH1573202.08FU(0.4752)	Fungi	Ascomycota	Dothideomycetes	Pleosporales	Periconiaceae	Periconia	0	8
OTU297	LS998324	TCCTCTCTCCAATCCCTCGGGTTGGGCGTTGGACCGAGTTGCGGTAACACGCAACTGGTCTCAAAGACAATGACGGCGTCCGTGGGAGCCCTCTTCGCAACGAGTCTTTCGAGGCACGCGGGGAGTTGCAAGGTCTCCACGGCACGGTCCACACCTTTATTATTTTTCA	d:Fungi(1.0000),p:Ascomycota(0.9600),c:Eurotiomycetes(0.9120),o:Chaetothyriales(0.8664),f:Chaetothyriales_fam_Incertae_sedis(0.8144),g:Strelitziana(0.7656),s:Strelitziana_australiensis_SH1613989.08FU(0.5818)	Fungi	Ascomycota	Eurotiomycetes	Chaetothyriales	_	Strelitziana	0	11
OTU299	LS998326	AATCTTCAATCTACAAACTTCTTATGGGGCTTGTAGGCTTGGACTTGGAGGCTTGTCGGTCCCTTTACAAGGTCGGCTCCTCTTAAATGCATTAGCTTGGTTCCTTGCGGATCGGCTTGTCGGTGTGATAATGTCTACGCCGCGACCGTGAAGCGTGTTTGGGCGAGCTTCTAATCGTCTCGTTACAGAGACAACCTTTATGAC	d:Fungi(1.0000),p:Basidiomycota(1.0000),c:Agaricomycetes(1.0000),o:Polyporales(1.0000),f:Ganodermataceae(1.0000)	Fungi	Basidiomycota	Agaricomycetes	Polyporales	Ganodermataceae	_	0	21
OTU300	LS998327	AATTCTCAACCTTACCAGCTTTGTCTGTTGTGAGGCTTGGATGTGAGGGCCTGCCGGCTTCCTTCAGTGGATGGTCAGCTCCCTTGAAATGCATTAGTGGGATCCTTTGTGGACGGTCACTTGGTGTGATAATTATCTACGCCGCTTGACTGCGAAGCAAGCCTTGTGGGAACCCGCTCATAACCGTCTTCGGACAATATCTTGACA	d:Fungi(1.0000),p:Basidiomycota(1.0000),c:Agaricomycetes(1.0000),o:Agaricales(0.9400),f:Mycenaceae(0.8836)	Fungi	Basidiomycota	Agaricomycetes	Agaricales	Mycenaceae	_	0	5
OTU301	LS998328	CAACCCTCAAGCCTCGGCTTGGTGTTGGGGCGCCCGGGCCCTCCGCGGCCCGGGGCCCCCAAGTTCATCGGCGGGCTCGTCGGTACACTGAGCGCAGTAAAACGCGGTAAAACGCGAACCTCGTTCGGATCGTCCCGGCGTGCTCCAGCCGCTAAACCCCCAATTCTTTAAA	d:Fungi(1.0000),p:Ascomycota(1.0000),c:Sordariomycetes(1.0000),o:Magnaporthales(1.0000),f:Magnaporthaceae(1.0000),g:Magnaporthe(1.0000),s:Magnaporthe_oryzae_SH487698.07FU(0.9500)	Fungi	Ascomycota	Sordariomycetes	Magnaporthales	Magnaporthaceae	Magnaporthe	0	1
OTU303	LS998330	CAACCCTCAAGCCCCCGCGCTTGGTGTTGGGGTGCCGGCGTCAAGCGCTGCCCGCAGCGCCCGCCGCCCCCGAAATCGATTGGCGGTCTCGTCGCAGCCTCCCTTGCGTAGTAACATACCACCTCGCATGGCGGAGCGCGACGCGGCCACGCCGTAAAACGCCCCAATTTCTCAAG	d:Fungi(1.0000),p:Ascomycota(1.0000),c:Sordariomycetes(1.0000)	Fungi	Ascomycota	Sordariomycetes	_	_	_	0	77
OTU304	LS998331	ATTTCTCCAAAAAATTGGTTTTTTGTATGAAAAAACCTTTTTTGCGGGTCCTTGGGCTTGGTGATGACATAGCCTCTTTGTATCACCTTGCCTTAAATGTATGAGTGGATGAGTGTCAGCCATAGATTTTTGTTAAGGCAAACCCATAAAAATCTTGTGCTTTTGTCATCTGCTTCCAAACAAACACGCGCAATATACACACTTTTTGTGTGCATATTCTT	d:Fungi(1.0000),p:Basidiomycota(1.0000),c:Exobasidiomycetes(1.0000),o:Exobasidiomycetidae_ord_Incertae_sedis(1.0000),f:Exobasidiomycetidae_fam_Incertae_sedis(1.0000),g:Meira(1.0000),s:Meira_argovae_SH188444.07FU(0.8900)	Fungi	Basidiomycota	Exobasidiomycetes	_	_	Meira	1	50
OTU305	LS998332	GAATATCTCCTCTTATCCATCTTTTTAACTAAGGATTGGATCAAGAGGGTGCTTGGGCTTGCATTGGAGATTTTATCTGTAAATGCTTGCCTTAAATGCATTAGCTGGACTTCAGTAGAGTTGTTAAGTAACATTGAAAACTCTTGTGATCGAAGTCTGCTTCTAGTCCATCTCGAGCAATCGAGAGTTCATTTTCAA	d:Fungi(1.0000),p:Basidiomycota(1.0000),c:Exobasidiomycetes(0.9900),o:Exobasidiales(0.9801),f:Exobasidiaceae(0.9703),g:Exobasidium(0.8733),s:Exobasidium_reticulatum_SH204871.07FU(0.4541)	Fungi	Basidiomycota	Exobasidiomycetes	Exobasidiales	Exobasidiaceae	Exobasidium	0	483
OTU306	LS998333	ACACCCTCAAGCCCTGCTTGGTGTTGGGTGCCTGTCCCGCCCCGCGCGGCGACTCACCCCAAATGCATTGGCGGCGGCGCCTTGCCCCTCCCGCGCAGCACATTGCGCTTCTCGAGGCGGCGGGACCGCGTCCACGAAGCCGACAACCCGT	d:Fungi(1.0000),p:Ascomycota(0.9900),c:Dothideomycetes(0.9801),o:Pleosporales(0.9703),f:Leptosphaeriaceae(0.6404),g:Coniothyrium(0.4227)	Fungi	Ascomycota	Dothideomycetes	Pleosporales	_	_	0	8
OTU307	LS998334	AATCTCTCTTGTCATTGGGTTTTTTCAATCCAAGCGATGAGGTCCATGGGCTTGAAGTCTAGCGACTCCTTGCCTTAAATACATGAGCTGATTGCCAGCCGGGATGTTAAGTTTTCCACTCTCCCGCGGAAGAAGGCAGTTGCTTCGAACCCAGTCTTTGTGCGCAAAGACGATTGTAT	d:Fungi(1.0000),p:Basidiomycota(1.0000)	Fungi	Basidiomycota	_	_	_	_	0	72
OTU308	LS998335	TCACCTCTCATGTATAGTTTTCTATACATGGGCTTTGGGCGCTGCCATCCGTGGCTCGCCTTAAATGACTAAGTGGAATGCGTAATAAGTTTTCGCTCCCTCCACTCTAATAACTTTCAA	d:Fungi(1.0000),p:Basidiomycota(1.0000),c:Tremellomycetes(1.0000),o:Tremellales(1.0000),f:Tremellales_fam_Incertae_sedis(1.0000),g:Hannaella(1.0000),s:Hannaella_siamensis_SH180506.07FU(1.0000)	Fungi	Basidiomycota	Tremellomycetes	Tremellales	_	Hannaella	0	4
OTU309	LS998336	ACACCCTCAAGCACTGCTTGGTGTTGGGCGTCTGTCCCGCCTTTGCGCGTGGACTCGCCCCAAAGTCATTGGCAGCGGTCTCTGGCACCTCAACGCGCAGTACAATGCGTTCATTGGGGTGCCGTGGGCGCGACCATAAAGCTATTTACCGT	d:Fungi(1.0000),p:Ascomycota(1.0000),c:Dothideomycetes(0.9200),o:Pleosporales(0.8464),f:Montagnulaceae(0.7787)	Fungi	Ascomycota	Dothideomycetes	Pleosporales	Montagnulaceae	_	0	4
OTU310	LS998337	CACCACTCAAGCCTGGCTTGGTATTGGACGTCGCGGCTTCCGCGCGTCTTAAAGTCTCCGGCTGAGCTATTCATCTCTAAGCGTTGTGATACATATTCGCTTTTGGGCGTGAGTAGTTCTTCGGCCGTTAAATCTTTACTCAA	d:Fungi(1.0000),p:Ascomycota(0.9800),c:Dothideomycetes(0.9604),o:Capnodiales(0.9412)	Fungi	Ascomycota	Dothideomycetes	Capnodiales	_	_	0	22
OTU311	LS998338	TCCTCCCTCCAAAACCCCTGCTTTACCGCGGGGGTTTCGGGTGTTGGACCGCGTTGGACCGTTCGCGGCCAACTGGTCTCAAAGACAATGACGGGCGTCCATGGGACCCTCTTCGCACTGAGCTTTCCGGAGCACGCGTCGAGTTGCAAGGTCTTGTGGGCCCGGCCACCTCTAAATCTATATTTTTCA	d:Fungi(1.0000),p:Ascomycota(1.0000),c:Eurotiomycetes(1.0000),o:Chaetothyriales(1.0000)	Fungi	Ascomycota	Eurotiomycetes	Chaetothyriales	_	_	0	24
OTU312	LS998339	GTACCCTCAAGCTTTGCTTGGTGTTGGGCGTCTTTTTGTCTCTCCCCTTGTTGGGGGAGACTCGCCTTAAAACGATTGGCAGCCGACCTACTGGTTTTCGGAGCGCAGCACAAATTTGCGCCTTCCAATCCACGGGGCGGCATCCAGCAAGCCTTTGCTTTCTATAGCAAATCCACA	d:Fungi(1.0000),p:Ascomycota(1.0000),c:Dothideomycetes(1.0000),o:Pleosporales(1.0000),f:Pleosporaceae(1.0000)	Fungi	Ascomycota	Dothideomycetes	Pleosporales	Pleosporaceae	_	0	38
OTU313	LS998340	CACCACTCAAGCCTCGCTTGGTATTGGGCACCGCGGTCCGCCGCGCGCCTCAAATCGACCGGCTGGGTCGATCGCACCCTCAGCGTTGTGGAAACTATTCGCTAAAGGGACTGTCGGTCGGTCACGCCGTGAAACAAACCAATTTTCAAT	d:Fungi(1.0000),p:Ascomycota(1.0000),c:Dothideomycetes(0.9900),o:Capnodiales(0.9801),f:Capnodiales_fam_Incertae_sedis(0.9703),g:Toxicocladosporium(0.9606),s:Toxicocladosporium_banksiae_SH202302.07FU(0.5571)	Fungi	Ascomycota	Dothideomycetes	Capnodiales	_	Toxicocladosporium	0	4
OTU314	LS998341	GTACCCTCAAGCTTTGCTTGGTGTTGGGCGTTGTTTGTCTTTGGCCTTGCCCAAAGACTCGCCTTAAAACAATTGGCAGCCGGCCTACTGGTTTCGCAGCGCAGCACATTTTTGCGCTTGCAATCAGCAAAAGAGGTTGGCCATCCATCAAGACTACATTTATAC	d:Fungi(1.0000),p:Ascomycota(1.0000),c:Dothideomycetes(1.0000),o:Pleosporales(1.0000),f:Pleosporaceae(1.0000),g:Curvularia(0.9900),s:Curvularia_verruculosa_SH187573.07FU(0.9801)	Fungi	Ascomycota	Dothideomycetes	Pleosporales	Pleosporaceae	Curvularia	0	19
OTU315	LS998342	AACCCACTCAAGCCTGGCTTGGTATTGGATGTCGAGGTCCCCTCGCGTCTCCATTTCGCCGGCTGGCCGTCGTTTGACTTAGCGTTGTGACACATGTCGTTAACGAAAACGCGGACTGCGCCGTTAGAATTCTCTTGGACGTCAATTGACGTCCAGTAAA	d:Fungi(1.0000)	Fungi	_	_	_	_	_	0	5
OTU316	LS998343	AACCCTCAACCCCCTCATTTTGTAATGACATGCAGCGCGGGCTTGGATTCTGGCTGTCTGTCGGCGTAACTGCCGACTCAGCTGAAATATACGAGCAACCCAGTTTAAAACCCTGACGGCTTGACTCGGCGTAATAACTATTTCGCTGAGGACGTCTAACCTTTAAATCGTTAGTGGTGCTTATAATGCATTTATAATTTAAGC	d:Fungi(1.0000),p:Basidiomycota(1.0000),c:Microbotryomycetes(1.0000),o:Sporidiobolales(1.0000),f:Sporidiobolales_fam_Incertae_sedis(1.0000),g:Rhodotorula(0.9800),s:Rhodotorula_marina_SH205937.07FU(0.9604)	Fungi	Basidiomycota	Microbotryomycetes	Sporidiobolales	_	Rhodotorula	13	67
OTU317	LS998344	CACCACTCAAGCCTGGCTTGGTATTGGGCGTCGCGGTGTTTCCGCGCGCCTTAAAGTCTTCCGGCTGAGCTGTCCGTCTCTAAGCGTTGTGGATTTTTCAATTCGCTTCGGAGTGCGGGCGGCCGCGGCCGTTAAACACCCCATCAAA	d:Fungi(1.0000),p:Ascomycota(1.0000),c:Dothideomycetes(1.0000),o:Capnodiales(1.0000),f:Mycosphaerellaceae(1.0000),g:Pseudocercospora(0.9800),s:Pseudocercospora_tereticornis_SH278827.07FU(0.7546)	Fungi	Ascomycota	Dothideomycetes	Capnodiales	Mycosphaerellaceae	Pseudocercospora	1	1
OTU319	LS998346	AAACCATAGCTCCCATCTGGGACTGTACTGGGCATCGCCGACGGCGTAGCCCCAAAGACATTGGTCTAATCAAGCGGACGAGTTCCTTTAGGACGGACCGTTGGGTTGACCTTAAACCTCTG	d:Fungi(1.0000),p:Ascomycota(1.0000),c:Archaeorhizomycetes(1.0000),o:Archaeorhizomycetales(1.0000),f:Archaeorhizomycetaceae(1.0000),g:Archaeorhizomyces(1.0000),s:Archaeorhizomyces_borealis_SH204031.07FU(1.0000)	Fungi	Ascomycota	Archaeorhizomycetes	Archaeorhizomycetales	Archaeorhizomycetaceae	Archaeorhizomyces	0	17
OTU320	LS998347	AATCATCAACCTCATCGTGGGGCTTGGACTTTGGAGCGTGCTGGCCCCTGAGGTCGGCTCCTCTTTAAATGCATCAGCGGAAAGCCATTGATGTTTCCCGTCAGCGTGATAATCCTGTTGCGCTGCTAGGTCACGTCGGGGATCCGCTTATAATGGTCTTCGGACGATATCTA	d:Fungi(1.0000),p:Basidiomycota(1.0000),c:Agaricomycetes(1.0000),o:Atheliales(1.0000),f:Atheliaceae(1.0000),g:Amphinema(1.0000)	Fungi	Basidiomycota	Agaricomycetes	Atheliales	Atheliaceae	Amphinema	0	14
OTU321	LS998348	CACCAATCAAGCCTGGCTTGGTATTGGGCGTCGCGGGTCTGACCCGCGCGCCTCAAAGTCTCACCGGCTGAGCGGCGTCGTCTCTAAGCGTTGTGGAAACTATTCGCGGAGAGGAGGCGCGGCGTGGCCGTTAAACACCCCATTTCTAA	d:Fungi(1.0000),p:Ascomycota(1.0000),c:Dothideomycetes(1.0000),o:Capnodiales(1.0000),f:Mycosphaerellaceae(1.0000)	Fungi	Ascomycota	Dothideomycetes	Capnodiales	Mycosphaerellaceae	_	122	207
OTU322	LS998349	CGCCAATCAAGCCTGGCTTGGTATTGGGCGACGGGGCCGTCACACGCCCCGCGTCCCAACGACACCCCGGCGGGACGGACTGGATCTCAGCGTTGTGCAAATGTCGCTGGCGATTTCCGGGACGGCCGCGCCGTGAAAACCCCCAATCTACCACA	d:Fungi(1.0000),p:Ascomycota(0.9700),c:Dothideomycetes(0.9312),o:Capnodiales(0.8940),f:Teratosphaeriaceae(0.8582),g:Neodevriesia(0.8067),s:Neodevriesia_capensis_SH188194.07FU(0.6776)	Fungi	Ascomycota	Dothideomycetes	Capnodiales	Teratosphaeriaceae	Neodevriesia	0	258
OTU323	LS998350	CAACCCTCAAGCCCAGCTTGGTGTTGGGAGCTGCAGTCCTGCTGCACTCCCCAAATACATTGGCGGTCACGTCGAGCTTCCATAGCGTAGTAATTTACACATCGTTACTGGTAATCGTCGCGGCCACGCCGTTAAACCCCAACTTCTGAA	d:Fungi(1.0000),p:Ascomycota(1.0000),c:Sordariomycetes(1.0000),o:Hypocreales(1.0000),f:Nectriaceae(0.9800)	Fungi	Ascomycota	Sordariomycetes	Hypocreales	Nectriaceae	_	0	240
OTU324	LS998351	TACCCCCTCAAGCCTCGTTTGGTGTTGGATCCCGCCCCCGCCGTTCTCGCGAGGGCGCCGTCCGAAAGTCATCGGCGCCCGTCGCCGGCCCCAGCGTTGTGGAATCATCCGCTGTGGCCCGGCCGACGTGGTTGCCTCGCCCCCATCAGTACC	d:Fungi(1.0000),p:Ascomycota(1.0000)	Fungi	Ascomycota	_	_	_	_	10	19
OTU325	LS998352	AACCTCACCCCACTTGGGTTTTTGCCTGAGCGGTGGTGTATTGGGTGTTGCCTTGCCAAAGGCTCGCCTTAAAAACATAAGCACCTTGGATGTAATACGTTTCATCCTTCTGGGTGGCTGATAACCCCACATATTCATG	d:Fungi(1.0000),p:Basidiomycota(1.0000),c:Tremellomycetes(1.0000),o:Tremellales(1.0000),f:Bulleribasidiaceae(1.0000),g:Vishniacozyma(1.0000),s:Vishniacozyma_carnescens_SH1528208.08FU(0.8300)	Fungi	Basidiomycota	Tremellomycetes	Tremellales	Bulleribasidiaceae	Vishniacozyma	0	991
OTU326	LS998353	CTGCCCATCAAGCCCGGCTTGTGTGTTGGGTCGTCGTCCCCCCGGGGGACGGGCCCGAAAGGCAGCGGCGGCACCGTGTCCGGTCCTCGAGCGTATGGGGCTTTGTCACCCGCTCGATTAGGGCCGGCCGGGCGCCAGCCGACGTCTCCAACCATTTTCTTCA	d:Fungi(1.0000),p:Ascomycota(1.0000),c:Eurotiomycetes(1.0000),o:Eurotiales(1.0000),f:Trichocomaceae(1.0000),g:Aspergillus(0.9900),s:Aspergillus_puulaauensis_SH091472.07FU(0.4257)	Fungi	Ascomycota	Eurotiomycetes	Eurotiales	Trichocomaceae	Aspergillus	8	5
OTU327	LS998354	AACTCTCAACCCCCTCATTTTGTAATGAAATGCAGCGTGGGCTTGGATTATGGCTGTCTGTCGGCGTAATTGCCGACTCAGCTGAAATATACGAGCAACCCAGTTCAAAACTCTGACGGCTTGACTCGGCGTAATAACTATTTCGCTGAGGACGTCTAACCTTTAAATCGTTAGTGGTGCTTCTAATGCATTAATAATCTAAGC	d:Fungi(1.0000),p:Basidiomycota(1.0000),c:Microbotryomycetes(0.9800),o:Sporidiobolales(0.9604),f:Sporidiobolales_fam_Incertae_sedis(0.9412),g:Rhodotorula(0.7624),s:Rhodotorula_marina_SH205937.07FU(0.6175)	Fungi	Basidiomycota	Microbotryomycetes	Sporidiobolales	_	Rhodotorula	1312	1476
OTU328	LS998355	CACCACTCAAGCACTGCTTGGTATTGGGCCCCGTCCCCCTCCGCGGGGGGCGCGCCTCAAAGACCTCGGCGAGGCCTCACCGGCTTTAGGCGTAGTAGAATTCTTTCGAACGTCTGTCAAAGGAGAGGACTTCTGCCGACTGAAACCTTTAATTTTTCTAA	d:Fungi(1.0000),p:Ascomycota(0.8600),c:Dothideomycetes(0.7396),o:Dothideales(0.6361),f:Aureobasidiaceae(0.5343),g:Aureobasidium(0.4114),s:Aureobasidium_thailandense_SH1515068.08FU(0.1029)	Fungi	Ascomycota	Dothideomycetes	_	_	_	0	4
OTU329	LS998356	ACACCTCAACTCTCCACGGTTTTCCCGTGGTGAGCTTGGACGTTGGAGGTTTGCAGGCCCCGGTCGTCGGCTCCTCTTAAATGAATCAACTTGCCAGTGTTTGGTGGCGTCACAGGTGTGATAAATATCTACGCTTGCCGCCGTCCGCCATGCAACCTTTGGAGGTTCGCTGGAGCTTAAAAATGTCTCTCTTCAGCGAAGACAGCTTTTTTAAC	d:Fungi(1.0000),p:Basidiomycota(1.0000),c:Agaricomycetes(1.0000),o:Thelephorales(1.0000),f:Thelephoraceae(1.0000),g:Thelephora(0.9600)	Fungi	Basidiomycota	Agaricomycetes	Thelephorales	Thelephoraceae	Thelephora	0	41
OTU330	LS998357	ACCCCCTCAAGCCTCGCTTGGTGTTGGACCCCGCCCCCGCCGTTTGCGCGAGGGCGCCGTCCGAAAGTCATCGGCGCCCGTCGCCGGCCCCAGCGTTGTGGAATCATCCGCTGTGGCCCGGCCGACGCGGTTGCCTCGCCCCCATCAGTGCC	d:Fungi(1.0000),p:Ascomycota(0.9900)	Fungi	Ascomycota	_	_	_	_	0	32
OTU331	LS998358	ACACCCTCAAGCTCTGCTTGGTGTTGGGCGTCTGTCCCCGCCTCCGCGCGCGGACTCGCCCCAAATCCATTGGCAGCGTCCCCTCGCCCCCCTCTCGCGCAGCACGAATGCGCATGACGAGGGAGCGGCTCCCGGGATCGCGACCCACCCCCAAGATGACCACCGT	d:Fungi(1.0000),p:Ascomycota(1.0000),c:Dothideomycetes(1.0000)	Fungi	Ascomycota	Dothideomycetes	_	_	_	0	9
OTU332	LS998359	TAAACCTCACCTCTACTGTTTTTCATTAGACATGTGGACTGGTGCTTTGGGCGTCTGCCGTTTACTCTGGCTCGCCTTAAATGTCTAAGTGGAATGCGTAATAAGTCTTCGCAACCCTCCACTCTAATACAAACTCTTTTATA	d:Fungi(1.0000),p:Basidiomycota(1.0000),c:Tremellomycetes(1.0000),o:Tremellales(1.0000),f:Tremellales_fam_Incertae_sedis(1.0000),g:Dioszegia(1.0000),s:Dioszegia_zsoltii_var._zsoltii_SH236925.07FU(0.8400)	Fungi	Basidiomycota	Tremellomycetes	Tremellales	_	Dioszegia	0	83
OTU333	LS998360	AATCTCAATCCCATCTGGTTTATGACCAGGTGTTGGACTTGGACATGGGTGTCTGCCGGTCAAACGGCTCACCTCAAATGACTTAGTGGGATCGCTTGCATCCGTGACAGACGTAATAAGTTTCGTCTTGTCCCTTGCTCTGCGTACGCCTGCTCAGAACCAACCTGTCTTGCCTTCATTGGCCTGGCATACTTTTTTGA	d:Fungi(1.0000),p:Basidiomycota(1.0000),c:Tremellomycetes(1.0000),o:Tremellales(1.0000),f:Tremellales_fam_Incertae_sedis(1.0000),g:Auriculibuller(0.9800),s:Auriculibuller_fuscus_SH205049.07FU(0.9604)	Fungi	Basidiomycota	Tremellomycetes	Tremellales	_	Auriculibuller	0	272
OTU334	LS998361	CTGCCCTCAAGCACGGCTTGTGTGTTGGGCCCCCGTCCCCCTCCCAGGAAGGGGACGGGCCCGAAAGGCAGCGGCGGCACCGTGTCCGGTCCTCGAGCGTATGGGAAGCAACTTTTTTGTCACCCGCTCCTGTAGGTCCGGCCGGCGGCCTGCCCAACCCCAACCTTCTTTTTCTAACCA	d:Fungi(1.0000),p:Ascomycota(0.9700),c:Eurotiomycetes(0.9215),o:Eurotiales(0.8754),f:Trichocomaceae(0.7966),g:Aspergillus(0.7249),s:Aspergillus_penicillioides_SH198027.07FU(0.6597)	Fungi	Ascomycota	Eurotiomycetes	Eurotiales	Trichocomaceae	Aspergillus	15	126
OTU335	LS998362	AATTCTCAACCTCACCAACTTTGTGTTGTGTGAAGGCTTGGATGTGGGGGTTTGCAGGTCCGCGTACGTGGTCTGCTCCTCTGAAATGTATTAGTGGGTTTGGTCCCCTAATCTATTGGTGTGATAATTATCTACGCCGTGGATTGGGAAGGCCGTCTATAGACTCGCTTCTAACCGTCCTCACGGACAATCATTGACAA	d:Fungi(1.0000),p:Basidiomycota(1.0000),c:Agaricomycetes(1.0000),o:Agaricales(1.0000),f:Psathyrellaceae(0.9100),g:Coprinopsis(0.8190),s:Coprinopsis_villosa_SH219017.07FU(0.3440)	Fungi	Basidiomycota	Agaricomycetes	Agaricales	Psathyrellaceae	Coprinopsis	0	57
OTU336	LS998363	ACACCTCAAACCCCTCATTTTGTAATGAAATGCAGCGCGGGCTTGGATTATGGCTGTTTGTCGGCGTAATTGCCGACTCAGCTGAAATATACGAGCAACCCAGTTTAAAACCCTGACGGCTTGACTCGGCGTAATAACTATTTCGCTGAGGACGTCTAACCTTTAAATCGTTAGTGGTGCTTCTAATGCATTTATAATTTAAGC	d:Fungi(1.0000),p:Basidiomycota(1.0000),c:Microbotryomycetes(0.9900),o:Sporidiobolales(0.9801),f:Sporidiobolales_fam_Incertae_sedis(0.9703),g:Rhodotorula(0.9218),s:Rhodotorula_marina_SH205937.07FU(0.8757)	Fungi	Basidiomycota	Microbotryomycetes	Sporidiobolales	_	Rhodotorula	54	56
OTU337	LS998364	CTGCCCTCAAGCACGGCTTGTGTGTTGGGCTTCCGTCCCTGGTAACGGGGACGGGCCCAAAAGGCAGTGGCGGCACCATGTCTGGTCCTCGAGCGTATGGGGCTTTGTCACCCGCTCCCGTAGGTCCAGCTGGCAGCTAGCCTCGCAACCAATCTTTTTAACCA	d:Fungi(1.0000),p:Ascomycota(1.0000),c:Eurotiomycetes(1.0000),o:Eurotiales(1.0000),f:Trichocomaceae(1.0000),g:Aspergillus(1.0000),s:Aspergillus_ruber_SH321019.07FU(0.4900)	Fungi	Ascomycota	Eurotiomycetes	Eurotiales	Trichocomaceae	Aspergillus	121	93
OTU338	LS998365	GTACCTTCAAGCTTTGCTTGGTGTTGGGTGTTTGTCTCGCCTCTGCGCGCAGACTCGCCTCAAAACAATTGGCAGCCGGCGTATTGATTTCGGAGCGCAGTACATCTCGCGCTTTGCACTCATAACGACGACGATCCAAAAGTACATTTTTACAC	d:Fungi(1.0000),p:Ascomycota(0.9900),c:Dothideomycetes(0.9801),o:Pleosporales(0.9507),f:Pleosporales_fam_Incertae_sedis(0.9032),g:Phoma(0.4425),s:Phoma_plurivora_SH091886.07FU(0.1726)	Fungi	Ascomycota	Dothideomycetes	Pleosporales	_	_	52	184
OTU339	LS998366	CAGACTCTCATATGCAGTTTTCTGTATATGAGTTTTGGACGCTGCCGGTTACGGCTCGTCTTAAATGTCTAAGTGGAATGCGTAATAAGTTTTCGCTCCCTCCACTCTAATAAACTTTTAG	d:Fungi(1.0000),p:Basidiomycota(1.0000),c:Tremellomycetes(1.0000),o:Tremellales(0.8900),f:Tremellales_fam_Incertae_sedis(0.7921)	Fungi	Basidiomycota	Tremellomycetes	Tremellales	_	_	0	134
OTU340	LS998367	AATTCTCAACCTCACCAGTTTTCTGAACTGCGTCGAGGCTTGGATGTGGGGGTTTGTGCAGGCTGCCTCAGCGCGGTCTGCTCCCCTGAAATGCATTAGCGAGGTTCATACTGAGCTTCCGTCTATTGGTGTGATAATTATCTACGCCGTGGACAGGGTTCAGACTCGCTTCTAACCGTCCCTCGGGACAATACCCTTGACA	d:Fungi(1.0000),p:Basidiomycota(1.0000),c:Agaricomycetes(1.0000),o:Agaricales(1.0000),f:Psathyrellaceae(1.0000),g:Coprinellus(1.0000),s:Coprinellus_verrucispermus_SH220377.07FU(1.0000)	Fungi	Basidiomycota	Agaricomycetes	Agaricales	Psathyrellaceae	Coprinellus	0	33
OTU341	LS998368	CTGCCAATCGAGCCCTGGCTCGGTCTTGGGCGTCTGCGTCAGCCGCACGCCTCGAAGTCTCCGGCTCCAACCATCCATCCCCGAGCGCTGTGGCACTCTGTTTCCGCTCGCGGCGACTGGGAGGTGGGCTGCCGTTAAACATTCTTATCT	d:Fungi(1.0000),p:Ascomycota(1.0000),c:Dothideomycetes(1.0000),o:Dothideomycetidae_ord_Incertae_sedis(1.0000),f:Micropeltidaceae(1.0000),g:Houjia(1.0000),s:Houjia_yanglingensis_SH207342.07FU(1.0000)	Fungi	Ascomycota	Dothideomycetes	_	Micropeltidaceae	Houjia	0	5
OTU342	LS998369	CACCAATCAAGCCTGGCTTGGTGTTGGGCCCCGGGGGTGACCCGGACCCCAATGTCCGCCGGCCGGACGACCCGGACCTCAGCGTTATGGCACTGTAAAGTTCCGCTGGAGGGGAAGGGTTGGCCGCGCCGTCAACAAAAACACTTCTAAAA	d:Fungi(1.0000),p:Ascomycota(0.9700),c:Dothideomycetes(0.9409),o:Capnodiales(0.9127)	Fungi	Ascomycota	Dothideomycetes	Capnodiales	_	_	0	7
OTU343	LS998370	AATCTTCAACCTATAAACCTTTGCGGGTTTGTAGGCTTGGATTTGGAGGCTTGTCGGCCTAACGGTCGGCTCCTCTTAAATGCATTAGCTTGATTCCTTGCGGATCGGCTCTCGGTGTGATAATTGTCTACGCCGCGACCGTGAAGCGTTTGGCGAGCTTCTAATCGTCTCTTATGAGACAACACATTGAC	d:Fungi(1.0000),p:Basidiomycota(1.0000),c:Agaricomycetes(1.0000)	Fungi	Basidiomycota	Agaricomycetes	_	_	_	0	11
OTU344	LS998371	CACCACTCAAGCCTCGCTTGGTATTGGGCATCGCGGTCAGCCGCGTGCCTTAAATCGACCGGCTGGGTCTTCTGTCCCCTCAGCGTTGTGGAAACTATTCGCTAAAGGTGCCGTCTGGTAGTTCACGCCGTGAAAACAAACCAATTTCAAA	d:Fungi(1.0000),p:Ascomycota(1.0000),c:Dothideomycetes(1.0000),o:Capnodiales(0.9900),f:Davidiellaceae(0.9801),g:Cladosporium(0.9703)	Fungi	Ascomycota	Dothideomycetes	Capnodiales	Davidiellaceae	Cladosporium	11	16
OTU345	LS998372	CACCAATCGAGCCCAGCTCGGTGTTGGGCGACGCGGTCCGCCGCGCGCCTCAAATCGACCGGCTGGGTCTTCTGTCCCCTCAGCGTTGTGGAAACTATTCGCTAAAGGGTGCCACGGGAGGCCACGCCGAAAAACAAACCCATTTCTAA	d:Fungi(1.0000),p:Ascomycota(1.0000),c:Dothideomycetes(1.0000)	Fungi	Ascomycota	Dothideomycetes	_	_	_	2	9
OTU346	LS998373	CAACCCTCGCGCTCCCCTCGGGGAGCACGGTGTTGGGGACCGGCAGCACACTGAGCCGACCCCGAAATGGAGTGGCGGCCCGTCCGCGGCGACCTCTGCGTAGTAATCTCACCTCGCACCGGGACCCCGACGCGGCCACGCCTTGAAACCCCCCAATTTCTGAA	d:Fungi(1.0000),p:Ascomycota(1.0000),c:Sordariomycetes(1.0000),o:Hypocreales(0.9400),f:Cordycipitaceae(0.8836),g:Lecanicillium(0.7687),s:Lecanicillium_antillanum_SH026107.07FU(0.6534)	Fungi	Ascomycota	Sordariomycetes	Hypocreales	Cordycipitaceae	Lecanicillium	0	8
OTU347	LS998374	CAACCCTCAGGCCCCCCGCACTCGCGGCGACGGGCCTGGCGTTGGGGATCGGCCGCTGCCTCCGGGCGGCCTGGCCGGCCCCGAAACCTAGTGGCGGTCTCGCTGTAGCCTCCTCTGCGTAGTAGCACACCTCGCACCGGAAAGCAGCAGGGCCACGCCGTAAAACCCCCGACTTTTTTAA	d:Fungi(1.0000),p:Ascomycota(1.0000),c:Sordariomycetes(1.0000),o:Hypocreales(1.0000),f:Nectriaceae(1.0000)	Fungi	Ascomycota	Sordariomycetes	Hypocreales	Nectriaceae	_	5	18
OTU348	LS998375	CACCACTCAAGCCTGGCCTGGTATTGGGCGGCCGCGGTCCTCCCCGCGCGCCCTAATGTCTCCGGCTGAGCCGTCCGTCTCTAAGCGTTGTGGCACACCAGTTCGCTTGCGAGGCCCGGGCGGTTCGACGCCGTTAAACCCCTTCTTCTCAAA	d:Fungi(1.0000),p:Ascomycota(1.0000),c:Dothideomycetes(1.0000),o:Capnodiales(1.0000),f:Teratosphaeriaceae(1.0000),g:Eupenidiella(1.0000),s:Eupenidiella_venezuelensis_SH214173.07FU(1.0000)	Fungi	Ascomycota	Dothideomycetes	Capnodiales	Teratosphaeriaceae	Eupenidiella	0	7
OTU349	LS998376	ACACCACTCAAGCCTAGCTTGGTATTGGGCGTCGGGGACTTCCCCGCGCCTCCATATCGCCGGCTGGCCGTCGTCTGACTTAGCGTTGTGACACATGTCGCTGAAGAAGACGTCGGATCACGCCGTTAAACTCCTTGAATGTTCATTGAATATTCCAGTACA	d:Fungi(1.0000),p:Ascomycota(1.0000),c:Dothideomycetes(1.0000)	Fungi	Ascomycota	Dothideomycetes	_	_	_	0	5
OTU350	LS998377	AACTCTCAACCCCGCCTCATGCTTTATTGCGTGTGGGTAGCTTGGGCTTGGATCATGATCTTTGCAGTAATGCGCTAGCAGAACTGCTGGATTGAAATACAACAAGCTGAATCTATATACTTGCGGCTTGACCTGTCGTTGTAAGCACACAAATGCATTCGATGGGGACGCGAGAAAATGGAATGAGCTTTCCAAATGTGTTACACTTTGCAGCTTCTATTAACTTAGAGCTCTTAGTGCA	d:Fungi(1.0000),p:Basidiomycota(1.0000),c:Agaricostilbomycetes(1.0000),o:Agaricostilbales(1.0000),f:Agaricostilbaceae(1.0000),g:Sterigmatomyces(1.0000),s:Sterigmatomyces_halophilus_SH216152.07FU(1.0000)	Fungi	Basidiomycota	Agaricostilbomycetes	Agaricostilbales	Agaricostilbaceae	Sterigmatomyces	0	42
OTU351	LS998378	CAACCCTTAAGCCTTGTAGCTTAGCGTTGGGAATCTACCCCTCACTGAGGGGTAGTTCCTTAAATTTAGTGGCGGGGTTATAGCACACTCTAAGCGTAGTAGTTTAACTCGCTTTCAGGGAGGCTGTAGCTGCTTGCCGTAAAACCCCCTATAACTTATAGT	d:Fungi(1.0000),p:Ascomycota(0.9800),c:Sordariomycetes(0.9604),o:Xylariales(0.9412),f:Xylariaceae(0.9224),g:Annulohypoxylon(0.9039),s:Annulohypoxylon_stygium_SH183660.07FU(0.8858)	Fungi	Ascomycota	Sordariomycetes	Xylariales	Xylariaceae	Annulohypoxylon	0	2
OTU352	LS998379	TCACCCCTCAAGCCCGGCTTGTTGTTGGACGTCGGCGGCGGCCTCTAGTGGCGTACCGCCCGTCTCAAAGATAATGACGGCGTCTGTGAGGACACCTGTACACTGAGCTTTCGGGCACGTACTAGGCTTGACACTCGCAGACCCGGTCTATAGGGTTCGCTTCGGCGGCCCAACTTTTTACCAA	d:Fungi(1.0000),p:Ascomycota(1.0000),c:Eurotiomycetes(1.0000),o:Chaetothyriales(1.0000),f:Chaetothyriaceae(1.0000),g:Cyphellophora(1.0000),s:Cyphellophora_fusarioides_SH197868.07FU(0.9000)	Fungi	Ascomycota	Eurotiomycetes	Chaetothyriales	Chaetothyriaceae	Cyphellophora	0	16
OTU353	LS998380	TCACCCCTCAAGCCCGGCTTGTTGTTGGACGACGGCGGTCGTATCCCGATTGCCCGCCCCAAAGATAATGACGGCGTCTGTGAGGACTCCAGTACACTGAGCTTCTTCGGAGCACGTATTGGCCAGAAGTCCAGGCCCGGTCAATCGACCTTACTTTTAGAA	d:Fungi(1.0000),p:Ascomycota(0.9100),c:Eurotiomycetes(0.8281),o:Chaetothyriales(0.7536)	Fungi	Ascomycota	Eurotiomycetes	Chaetothyriales	_	_	0	14
OTU355	LS998382	ACTTCTCAACCCCGCCAAAGGCTTTATTGACTTTGGTTGATTTGGGCTTGGATCATGGCTTTTGTCGTTACCCTTTAAGGGTTTGGACTTGGCTGAAATACAACAAGTTGAATGGCTTCATTTGCAGCTTGACCTGATGTTGTAAATTACTCATCGGGGATGTAATGAATGCTACAAGAACTTTAATAGGAACTGTTGGCATTGACGGATTAATTTGAT	d:Fungi(1.0000),p:Basidiomycota(0.9900),c:Agaricostilbomycetes(0.9702),o:Agaricostilbales(0.9217),f:Agaricostilbaceae(0.4516),g:Bensingtonia(0.2213)	Fungi	Basidiomycota	Agaricostilbomycetes	Agaricostilbales	_	_	17	410
OTU356	LS998383	CACCACTCAAGCCTCGCTTGGTATTGGGCAACGCGGTCCGCCGCGTGCCTCAAATCGACCGGCTGGGTCTACCGTCCCCTAAGCGTTGTGGAAACTATTCGCTAAAGGGTGCCACGGGAGGCCACGCCGAAAAACAAACCCATTTCTAA	d:Fungi(1.0000),p:Ascomycota(0.9500),c:Dothideomycetes(0.9025),o:Pleosporales(0.3159)	Fungi	Ascomycota	Dothideomycetes	_	_	_	36	63
OTU357	LS998384	CACCAATCACGCCTTGCGTGGTATTGGGCATCGCGGTCAGCCGCGTGCCTTAAATCGACCGGCTGGGTCTACCGTCCCCTAAGCGTTGTGGAAACTATTCGCTAAAGGTGCCGTCTGGTAGTTCACGCCGTGAAAACAAACCAATTTCAAA	d:Fungi(1.0000),p:Ascomycota(1.0000),c:Dothideomycetes(1.0000),o:Capnodiales(1.0000),f:Davidiellaceae(1.0000),g:Cladosporium(1.0000)	Fungi	Ascomycota	Dothideomycetes	Capnodiales	Davidiellaceae	Cladosporium	6	28
OTU358	LS998385	ACACCTCAACTCTCATGGCTTGCCATGATGAGCTTGGACTCTGGGGGCCTGCTGGCCAATGGTCTGCTCCCCTCAAATATATCAGCTTGCCAGTGTTTGGTGGCATCGCAGGTGTGATAACTATCTACGCTTGCTGTTGCCTACCATATAACCCCCGGTCACGGAGGTTCGCTGGAGCTCATAAACGTCTCTCTTCAGCGAGGACAACTTTGTGAAC	d:Fungi(1.0000),p:Basidiomycota(1.0000),c:Agaricomycetes(1.0000),o:Thelephorales(1.0000),f:Thelephoraceae(0.9700)	Fungi	Basidiomycota	Agaricomycetes	Thelephorales	Thelephoraceae	_	0	4
OTU359	LS998386	AATTCTCAACCTCATCACTTTTGTGAATGACGGCTTGGATGTGGAGGTTTCTGCAGGCCGAAAGGTCTGCTCCTCTCAAATGAATTAGTGGGTGCCCCGCGCAAACCTATCTATTGGTGTGATAATTATCTACGCCGTGGACTTGGGATTGCTGTAAAAAGGTGTTTGCCCTGCTTCTAACCGTCCATTGACTTGGACAACTTGAACC	d:Fungi(1.0000),p:Basidiomycota(1.0000),c:Agaricomycetes(1.0000),o:Agaricales(1.0000),f:Agaricales_fam_Incertae_sedis(0.9900),g:Panaeolus(0.9702),s:Panaeolus_papilionaceus_SH178701.07FU(0.8247)	Fungi	Basidiomycota	Agaricomycetes	Agaricales	_	Panaeolus	0	4
OTU360	LS998387	AATTCTCAACCTCACCAACTTTTTTGTTGTGTGAAGGCTTGGATGTGGGGGTTGCAGGTCCGCCTCGAGTGGTCTGCTCCTCTGAAACGTATTAGTGGGTTGGTCCCCTAATCTATTGGTGTGATAATTATCTACGCCGTGGATTTGGACGACTGCATAGACTCGCTTCTAACCGTCCTCACGGACAATCATTGACAA	d:Fungi(1.0000),p:Basidiomycota(1.0000),c:Agaricomycetes(1.0000),o:Agaricales(1.0000),f:Psathyrellaceae(1.0000),g:Coprinopsis(1.0000),s:Coprinopsis_candidolanata_SH219010.07FU(0.7100)	Fungi	Basidiomycota	Agaricomycetes	Agaricales	Psathyrellaceae	Coprinopsis	0	13
OTU361	LS998388	CAACCCTCAAGCCCTAGCGGTTTGGTGTTGGCGGCCGGGTGGCCCTCGTGCTACCCGCCGCCGAAATGCAGGGGCGGTCGCCTCGCGGTAACCATTACGCAGTAGTAACATCTCGTAACTGGGACGCGGAGCGGCCACGCCTAACCCCAATTCTTTCTAG	d:Fungi(1.0000),p:Ascomycota(1.0000),c:Sordariomycetes(1.0000),o:Hypocreales(1.0000),f:Hypocreales_fam_Incertae_sedis(0.9000),g:Acremonium(0.8100),s:Acremonium_cavaraeanum_SH211100.07FU(0.7290)	Fungi	Ascomycota	Sordariomycetes	Hypocreales	_	Acremonium	0	19
OTU362	LS998389	CACCAATCAAGCCTCGCTTGGTATTGGGCGATGCGGCCTGCCCGCACGCCTCAAATGCAACGGCCGAACGTGCTCTCCCCCGGCGTCGTGGAAACATACCGCTACAGGGACGAGCGCGACTCGCGCCGCACAAGCCTAACATTTCAAA	d:Fungi(1.0000),p:Ascomycota(1.0000),c:Dothideomycetes(1.0000),o:Capnodiales(1.0000),f:Capnodiaceae(1.0000),g:Leptoxyphium(1.0000),s:Leptoxyphium_kurandae_SH178404.07FU(1.0000)	Fungi	Ascomycota	Dothideomycetes	Capnodiales	Capnodiaceae	Leptoxyphium	0	49
OTU363	LS998390	CTGCCCTCAAGCACGGCTTGTGTGTTGGGCCCCGTCCCCCGATCCCGGGGGACGGACCCGAAAGGCAGCGGCGGCACCGCGTCCGGTCCTCGAGCGTATGGGGCTTTGTCACCCGCTCTGTAGGCCCGGCCGGCGCCTGCCGATCAACCCATTTTTATCCA	d:Fungi(1.0000),p:Ascomycota(1.0000),c:Eurotiomycetes(1.0000),o:Eurotiales(1.0000),f:Trichocomaceae(0.9400),g:Penicillium(0.6204),s:Penicillium_glandicola_SH407730.07FU(0.2978)	Fungi	Ascomycota	Eurotiomycetes	Eurotiales	Trichocomaceae	_	0	4
OTU364	LS998391	ACACCTCAACTCTCATGGTTTGCCATGATGAGCTTGGACTTTGGGGGTCTTGCTGGCCTATGGTCAGCTCCTCTCAAATGAATCAGCTTGCCAGTGTTTGGTGGCATCGCGGGTGTGATAACTATCTACACTTGTGGTTTTCCACCAGATAACCTTCAGTGATGAAGGTTCGCTGGAGCTCACAAATGTCTCTCCTCGGCGAGGACAGCTTTCTGAAC	d:Fungi(1.0000),p:Basidiomycota(1.0000),c:Agaricomycetes(1.0000),o:Thelephorales(1.0000),f:Thelephoraceae(1.0000),g:Tomentella(1.0000)	Fungi	Basidiomycota	Agaricomycetes	Thelephorales	Thelephoraceae	Tomentella	0	6
OTU365	LS998392	AACCTCACCCCCTCTGGGTTTTTGACCTGGTCGGTGGTGGATTGGGCGCCTGCCGTCACTGGCTCGCCTGAAAAGCATAAGCACCTTGGATGTAATACGTTTCATCCTCTTGGGTGGCTGATAACCCCACATCTCATG	d:Fungi(1.0000),p:Basidiomycota(1.0000),c:Tremellomycetes(1.0000),o:Tremellales(1.0000),f:Tremellales_fam_Incertae_sedis(1.0000)	Fungi	Basidiomycota	Tremellomycetes	Tremellales	_	_	0	3
OTU366	LS998393	AAACCTTCAAGCTCAGCTTGGTGATGGGTGACTGTCCTCCCCTCGCGGGGGGACTCGCCTCAAAAACATTGGCGGCCGGTACATTGGCTTCGAGCGCAGCAGAAACGCGGTCTCGAGTCCTGTGGATCGGCTCCCATAAGCCTCTTCTTTTA	d:Fungi(1.0000),p:Ascomycota(1.0000),c:Dothideomycetes(1.0000),o:Pleosporales(1.0000),f:Sporormiaceae(1.0000)	Fungi	Ascomycota	Dothideomycetes	Pleosporales	Sporormiaceae	_	0	19
OTU367	LS998394	CAACCCTCAAGCTCTGCTTGGAATTGGGCACCGTCCTCACTGCGGACGCGCCTCAAAGACCTCGGCGGTGGCTGTTCAGCCCTCAAGCGTAGTAGAATACACCTCGCTTTGGAGTGGTTGGCGTCGCCCGCCGGACGAACCTTCTGAACTTTTCTCAA	d:Fungi(1.0000),p:Ascomycota(1.0000),c:Dothideomycetes(1.0000),o:Botryosphaeriales(1.0000),f:Botryosphaeriaceae(1.0000),g:Lasiodiplodia(0.9800),s:Lasiodiplodia_pseudotheobromae_SH419877.07FU(0.3528)	Fungi	Ascomycota	Dothideomycetes	Botryosphaeriales	Botryosphaeriaceae	Lasiodiplodia	0	37
OTU369	LS998396	ACACCCTCAAGCACTGCTTGGTGTTGGGCGTCTGTCCCGCCTTCGCGCGTGGACTCGCCCCAAAGACATTGGCAGCGGTCTCTGGCACCTCAACGCGCAGTACAATGCGTATTTGGGGCGCCGTTGGTCGCAACCATTAAGCTATCACCGT	d:Fungi(1.0000),p:Ascomycota(1.0000),c:Dothideomycetes(1.0000),o:Pleosporales(1.0000)	Fungi	Ascomycota	Dothideomycetes	Pleosporales	_	_	0	11
OTU370	LS998397	CTGCCCTCAAGCCCGGCTTGTGTGTTGGGTCTTCGTCCCCCCGCTCCAGGGGGGACGGGCCCGAAAGGCAGCGGCGGCACCGCGTCCGGTCCTCGAGCGTATGGGGCTTTGTCACTCGCTCTGTAGGCCCGGCCGGCGCCTGCCGACCCCTCAACCATTATTTCTCCA	d:Fungi(1.0000),p:Ascomycota(0.9700),c:Eurotiomycetes(0.9409),o:Eurotiales(0.9127),f:Trichocomaceae(0.8762),g:Penicillium(0.7710),s:Penicillium_jiangxiense_SH182531.07FU(0.5628)	Fungi	Ascomycota	Eurotiomycetes	Eurotiales	Trichocomaceae	Penicillium	0	6
OTU371	LS998398	TCACCCCTCAAGCCCGGCTTGTTGTTGGACGCGGCGGATCTGTAAAAAGTCTGCCCGTCTCAAAGATAATGACGGCGTCTGTGAGGACTCCTGTACACTGAGCTTTCGGGCACGTACTAGGTTGACACTCCAGACCGCCGGTCGTCGTCCCTCTCGGGACACTTATAACCCCACAA	d:Fungi(1.0000),p:Ascomycota(1.0000),c:Eurotiomycetes(1.0000),o:Chaetothyriales(1.0000),f:Chaetothyriaceae(0.9700),g:Cyphellophora(0.9409),s:Cyphellophora_musae_SH522246.07FU(0.8939)	Fungi	Ascomycota	Eurotiomycetes	Chaetothyriales	Chaetothyriaceae	Cyphellophora	0	1
OTU372	LS998399	CAACCCTCAAGCACCGCTTGATGTTGGGCGCTTGTCCCCGCCCCCGGCAGGGACTCGCCCCGAATCCATTGGCAGCCACCGCACCGGGCCAACGAGCGCAGCAGAATTCGCGCCTCGGGCAAGGAGCGTGGGCGACCCACTGAGCACCCCAACCA	d:Fungi(1.0000),p:Ascomycota(1.0000),c:Dothideomycetes(1.0000),o:Pleosporales(1.0000)	Fungi	Ascomycota	Dothideomycetes	Pleosporales	_	_	0	31
OTU373	LS998400	CACCAATCAAGCCTCGCTTGGTATTGGGCGATGTGCAAGCCGCACGCTTCAAATGCTCCGGCCGAGCAGTCTCTCTCCCGGCGTCGTGGAAACATACCGCTATGGGGACGCGACCTGCGCGTGCCGCAAGAACCTTTATTCTCTAA	d:Fungi(1.0000),p:Ascomycota(1.0000),c:Dothideomycetes(1.0000),o:Capnodiales(1.0000),f:Capnodiaceae(0.9900),g:Polychaeton(0.6534),s:Polychaeton_citri_SH002820.07FU(0.4312)	Fungi	Ascomycota	Dothideomycetes	Capnodiales	Capnodiaceae	Polychaeton	0	33
OTU374	LS998401	CAACCCTCAGAACCCCTCTCTCGGGAGGGCGTTACTGGTGTTGGGGATCGAGCGTCCTTGCGGCGCCCGTCCCTTAAATCTATTGGCGGCTCCGGAGTCTGTCTCCCCTGCGTAGTATTGCATCTCGCTTTGGTGACTTCTTCGGGCTGCTGTGGCTCTGCCACGAAACCCCCACTA	d:Fungi(1.0000),p:Ascomycota(1.0000),c:Sordariomycetes(1.0000),o:Hypocreales(1.0000)	Fungi	Ascomycota	Sordariomycetes	Hypocreales	_	_	0	9
OTU375	LS998402	AACCCCCTCAAGCGCAGCTTGTTGTTGGGCGTTTGTCCCGCCCCCGGCCGGACTCGCCCCGAATCCATTGGCGGCCCCCGCATTGGGCTATCGAGCGCAGCAGAATTGCGCCTCGGGCACAGCGCGCGGGCGACCACTGAGCAACCCCCATCA	d:Fungi(1.0000),p:Ascomycota(0.9900),c:Dothideomycetes(0.9801),o:Pleosporales(0.9703),f:Tetraplosphaeriaceae(0.9606),g:Tetraplosphaeria(0.9510)	Fungi	Ascomycota	Dothideomycetes	Pleosporales	Tetraplosphaeriaceae	Tetraplosphaeria	0	5
OTU376	LS998403	ACACCACTCAAGCCTCGTCTTGGTATTGGGCGTCTCGCGGGGTCACACCCGCGCGCCTCGAAATCTCCGGCCGAGCCGTCCGTCTCTAAGCGTTGTGGAAACAGTTTCGCTTGCGAGTGCGGGTTGGTTTGTTGGCCGATTGAAGCCTTTTCTCTCCAA	d:Fungi(1.0000)	Fungi	Ascomycota	Dothideomycetes	_	_	_	0	4
OTU377	LS998404	CACCACTCAAGCCTCGCTTGGTATTGGGCGACGCGGTCCGCCGCGCGCCTCAAATCGACCGGCTGGGTCGATCGCACCCTCAGCGTTGTGGAAACTATTCGCTAAAGGAGTTGTCGGTCGGTCACGCCGTGAAACAACCCAATTTTTCTAT	d:Fungi(1.0000),p:Ascomycota(1.0000),c:Dothideomycetes(1.0000),o:Capnodiales(1.0000),f:Capnodiales_fam_Incertae_sedis(1.0000),g:Toxicocladosporium(1.0000),s:Toxicocladosporium_rubrigenum_SH202299.07FU(0.5000)	Fungi	Ascomycota	Dothideomycetes	Capnodiales	_	Toxicocladosporium	4	16
OTU378	LS998405	GTACCCTCAAGCTTTGCTTGGTGCTGGGCGTCTTTTTGTCTCTTTCTTCGTGAGGAGACTCGCCTTAAAACAATTGGCAGCCGGCCTACTGGTTTCGGAGCGCAGCACAAATTTGCGCTTTTCCAATCCACAGGGCGGCATCCAGCAAGCCTTTGTTTTCCACGACAAATCCACA	d:Fungi(1.0000),p:Ascomycota(1.0000),c:Dothideomycetes(1.0000),o:Pleosporales(1.0000),f:Pleosporaceae(1.0000),g:Exserohilum(0.7800),s:Exserohilum_neoregeliae_SH195638.07FU(0.5304)	Fungi	Ascomycota	Dothideomycetes	Pleosporales	Pleosporaceae	Exserohilum	0	9
OTU379	LS998406	ACACCCTCAAGCCTAGCTTGGTGTTGGGCGTCTGTCCCGCCGATTTCTCGCGCGCGGACTCGCCTCAAAGTCATTGGCCGCGGTCGTGCCAGCCCCCTCGCGCAGCACATTTTGCGCTTCTCGGAGGCTCGGCGGATCCCGCGCTCCAGCAAGGACCTTTCACG	d:Fungi(1.0000),p:Ascomycota(1.0000),c:Dothideomycetes(1.0000),o:Pleosporales(1.0000),f:Pleosporales_fam_Incertae_sedis(1.0000),g:Periconia(1.0000)	Fungi	Ascomycota	Dothideomycetes	Pleosporales	_	Periconia	0	5
OTU380	LS998407	AATTCTCAACCTTACCCGTCTTGTCACGGGCTTAAGGCTTGGATGTGGGGGCTTGCAGGTCCGCCTTTACAGGGTGGTCTGCTCCTCTGAAATGCATTAGTGGGTTTGTGCCCCTCATCTATTGGTGTGATAATTATCTACGCCGCTGGGTGATGCATCAACGAAACCTGCTCATAACCGTCCGTCTCGGACAACTTTGACCA	d:Fungi(1.0000),p:Basidiomycota(1.0000),c:Agaricomycetes(1.0000),o:Agaricales(1.0000),f:Psathyrellaceae(1.0000),g:Coprinopsis(1.0000),s:Coprinopsis_urticicola_SH219026.07FU(0.9900)	Fungi	Basidiomycota	Agaricomycetes	Agaricales	Psathyrellaceae	Coprinopsis	0	3
OTU381	LS998408	GTACCCTCAAGCTTTGCTTGGTGTTGGGCGTTTTGTCTTTGCTCGCCAAAGACTCGCCTTAAAACGATTGGCAGCCGACCTCTTGGTTTCGCAGCGCAGCACAATTTTGCGCTTGCAAATCAGCAAGTTGGCACTCCATCAAGAACATTTTCTTAC	d:Fungi(1.0000),p:Ascomycota(1.0000),c:Dothideomycetes(1.0000),o:Pleosporales(1.0000),f:Pleosporaceae(1.0000),g:Curvularia(1.0000),s:Curvularia_sorghina_SH187575.07FU(1.0000)	Fungi	Ascomycota	Dothideomycetes	Pleosporales	Pleosporaceae	Curvularia	0	2
OTU382	LS998409	CACCAATCAAGCCTCGCTTGGTGTTGGGCGATGCGCACGTCGCACGCCTCAAATGCCCCGGCCGAGCAGTCTCTCACCCGGCGTCGTGGAAACATACCGCTACGGAGACGAGACCTGCCCGTGCCGCAGAATAACCTATTTTCTAAA	d:Fungi(1.0000),p:Ascomycota(1.0000),c:Dothideomycetes(1.0000),o:Capnodiales(1.0000)	Fungi	Ascomycota	Dothideomycetes	Capnodiales	_	_	0	9
OTU383	LS998410	TGACTTCTCATACCTAGTTTTCTATGTATGAGCTTTGGACGCTGCCATCCGTGGCTCGTCTTAAATGTCTAAGTGGAATGCGTAATAAGTTTTCGCTCCCTCCACTCTAATAACTCTTAT	d:Fungi(1.0000),p:Basidiomycota(1.0000),c:Tremellomycetes(1.0000),o:Tremellales(1.0000),f:Tremellales_fam_Incertae_sedis(1.0000)	Fungi	Basidiomycota	Tremellomycetes	Tremellales	_	_	1	10
OTU384	LS998411	CAAACTCCAAGCGTGGCTTGATGTTGGGCGATGTCTTTGCGAGAGCGGAGACACGCCTGGAACGCGTTGGCGCCGCCGCCGGACCACGAGCGTAGCAAGACGAGAGTCAATCGCATCGATTTGGTTTCCGACGGAGGTCCGCCTTGGGAGTGGATTTCACATCCTTCCATTCCTACAACTTATCAAA	d:Fungi(1.0000),p:Ascomycota(1.0000),c:Dothideomycetes(0.9900),o:Venturiales(0.9801),f:Sympoventuriaceae(0.9703),g:Ochroconis(0.9315),s:Ochroconis_mirabilis_SH1549547.08FU(0.5775)	Fungi	Ascomycota	Dothideomycetes	Venturiales	Sympoventuriaceae	Ochroconis	0	64
OTU385	LS998412	TCACCCATCAAGCCCGGCTTGGTGTTGGGCGCCTGTCCGGCTTCGCCGGACTCGCCTAGAAAGCATTGGCGGCCCGTCCCGCGGCTTGGAGCGCAGCACAGTCGCGCCTCCACGCCCCGGGCTGGCGACCAGCAAGCGAATTTTACCA	d:Fungi(1.0000),p:Ascomycota(1.0000),c:Dothideomycetes(1.0000),o:Pleosporales(1.0000)	Fungi	Ascomycota	Dothideomycetes	Pleosporales	_	_	0	11
OTU386	LS998413	GTACCCTCAAGCTTTGCTTGGTGTTGGGCGTTTTTGTCTTTGGTCGCCCAAAGACTCGCCTTAAAGTGATTGGCAGCCGGCCTTTCTGGTTTCGCAGCGCAGCACATTTTTGCGCTTGCCATCAGCAAAACGGCAATCCATCAAGCCTCCTTCTCAC	d:Fungi(1.0000),p:Ascomycota(1.0000),c:Dothideomycetes(1.0000),o:Pleosporales(1.0000),f:Pleosporaceae(1.0000),g:Curvularia(0.9900),s:Curvularia_lunata_SH187568.07FU(0.9801)	Fungi	Ascomycota	Dothideomycetes	Pleosporales	Pleosporaceae	Curvularia	0	10
OTU387	LS998414	AATTCTCAAACTGAGATGCTTTTTTGTTTCTCGGCTTGGTGTTGGGCTTTGCAGTCCCCTTTGATTGGGATGGCTGGCCTCAAAAGCATTAGCTGGCTTTTCATGTGGCATTGGTTCTACTCAGCGTGATAATGATCTGACCGCCGAGGACATCTTTCGAGATGGCCAATTCTCATTTGGGCTGCTTCTAATCTTGGTTGAGCAGATTCTGAATCTGTTCCACTTTTCAAC	d:Fungi(1.0000),p:Basidiomycota(1.0000),c:Agaricomycetes(1.0000),o:Cantharellales(1.0000),f:Clavulinaceae(1.0000)	Fungi	Basidiomycota	Agaricomycetes	Cantharellales	Clavulinaceae	_	0	3
OTU388	LS998415	GTACCCTCAAGCTTTGCTTGGTGTTGGGCGTTTTTTGTCTTTGGCCACCAAAGACTCGCCTTAAAAGGATTGGCAGCCGGCCTACTGGTTTCGCAGCGCAGCACATTTTTGCGCTTGCAATCAGCAAAAGAGGACGGCACTCCATCAAGACTCCTTCTTAC	d:Fungi(1.0000),p:Ascomycota(1.0000),c:Dothideomycetes(1.0000),o:Pleosporales(1.0000),f:Pleosporaceae(0.9900),g:Curvularia(0.9801),s:Curvularia_alcornii_SH093147.07FU(0.9115)	Fungi	Ascomycota	Dothideomycetes	Pleosporales	Pleosporaceae	Curvularia	0	8
OTU390	LS998417	CAACCCTCAAGCATTGCTTGGTGTTGGGGCACTGCTCTTACCCAAGAGCAGGCCCTGAAATCTAGTGGCGAGCTCGCCAGGACCCCGAGCGCAGTAGTTAAACCCTCGCTTTGGAAGGCCCTGGCGGTGCCCTGCCGTTAAACCCCCAACTTCTGAAA	d:Fungi(1.0000),p:Ascomycota(1.0000),c:Sordariomycetes(0.9700),o:Diaporthales(0.9409),f:Diaporthaceae(0.8750),g:Diaporthe(0.5338)	Fungi	Ascomycota	Sordariomycetes	Diaporthales	Diaporthaceae	_	0	4
OTU391	LS998418	AATTCTCAACTCTCTTATACTGTTTTGTATAGGAGAGCTTGGATTGTGGAGGTTTGCTGGCCACTCGTTTGAGGTTCAGCTCCTCTGAAATACATTAGCGGAACCGTTTGCGATCTGCCACAAGTGTGATAATTATCTACACTAGCGAGGGGATTGCTCTCTGTGTTGTTCAGCTTCTAATTGTTTCACTTTGTGAGACTACTTTTGAAT	d:Fungi(1.0000),p:Basidiomycota(1.0000),c:Agaricomycetes(1.0000),o:Agaricales(1.0000),f:Agaricaceae(1.0000),g:Agaricus(1.0000)	Fungi	Basidiomycota	Agaricomycetes	Agaricales	Agaricaceae	Agaricus	0	29
OTU392	LS998419	AATTCTCAACCTTACTAGCTTTTGCGAAGTAATGGCTTGGACTTGGGGGTCTTTTTGCTGGTTTCGAAAGAGATCTGCTCCCCTTAAATGCATTAGCCGGTGCCCCGCGTGGACCGTCTATTGGTGTGATAATTATCTACGCCGTTAGATGTCTGCTATTAAATGGGATGTGCTGCTTCTAATTGTCCTTCAGGACAATTATTGACC	d:Fungi(1.0000),p:Basidiomycota(1.0000),c:Agaricomycetes(1.0000),o:Agaricales(1.0000),f:Strophariaceae(1.0000),g:Gymnopilus(1.0000),s:Gymnopilus_cyanopalmicola_SH201500.07FU(0.9400)	Fungi	Basidiomycota	Agaricomycetes	Agaricales	Strophariaceae	Gymnopilus	0	47
OTU393	LS998420	CACCACTCAAGCCTCGCTTGGTATTGGGCGATGCGGTCCGCCGCACGCCTCAAATCGACCGGCTGGGTCGATCGCACCCTCAGCGTTGTGGAAACTATTCGCTAAAGGGATCGTGGTCGGTCACGCCGTGAAACAAACCAATTTTCAAT	d:Fungi(1.0000),p:Ascomycota(1.0000),c:Dothideomycetes(0.9900),o:Capnodiales(0.9801),f:Capnodiales_fam_Incertae_sedis(0.9703),g:Toxicocladosporium(0.9606),s:Toxicocladosporium_banksiae_SH202302.07FU(0.4227)	Fungi	Ascomycota	Dothideomycetes	Capnodiales	_	Toxicocladosporium	0	13
OTU394	LS998421	AATTCTCAAACCTTCTTGGTTTCTTGATCAAGATGGCTTTGGACTTTGGAGGCATTTGCTGGCTTTGCGAAAAGCCAGCTCCTCTTGAATGCATTAGTGGGGTCCCCTTTGCCGATCCCCAGGCGTGATAAGATGTTTCTACGTCTTGGGATTTGCTCTGTTCCTTGGGAACCCGCTTCTAACCGTCTCATGGAAGACATTGTTCGAGCTTGCTCGACCCACGAA	d:Fungi(1.0000),p:Basidiomycota(1.0000),c:Agaricomycetes(1.0000),o:Russulales(1.0000),f:Russulaceae(1.0000)	Fungi	Basidiomycota	Agaricomycetes	Russulales	Russulaceae	_	0	4
OTU395	LS998422	AACTCTCAACCCCCTCATTTTGTAATGAAATGCAGCGTGGGCTTGGTTTATGGCTGTTTGTCGGCGTAAATGCCGGCTGAGCTGAAATACACGAGCAACCCAGTTTAAATACCTGACGGCTTGACTCGGCGTAATAACTATTTCGCTGAGGACGTCAAACCTTTAAATCGTTAGTGGTGCTTCTAATGCATTAATCATTTAAGC	d:Fungi(1.0000),p:Basidiomycota(1.0000),c:Microbotryomycetes(0.9700),o:Sporidiobolales(0.9409),f:Sporidiobolales_fam_Incertae_sedis(0.9127),g:Sporobolomyces(0.8488),s:Sporobolomyces_symmetricus_SH205939.07FU(0.7215)	Fungi	Basidiomycota	Microbotryomycetes	Sporidiobolales	_	Sporobolomyces	0	11
OTU396	LS998423	CACCACTCAAGCCTCGCTTGGTATTGGGCAACGCGGTCCGCCGCGTGCCTCAAATCGACCGGCTGGGTCTTCTGTCCCCTAAGCGTTGTGGAAACTATTCGCTAAAGGTGGCTCGGGAGGCCACGCCGAAAAACAAACCCATTTCTAA	d:Fungi(1.0000),p:Ascomycota(0.8800),c:Dothideomycetes(0.7568),o:Capnodiales(0.5600),f:Davidiellaceae(0.3920),g:Cladosporium(0.2744)	Fungi	Ascomycota	Dothideomycetes	_	_	_	28	6
OTU397	LS998424	TAAACCTCACCTCTACTGTTTTTCATTAGACATGTGGATTGGTGCTTTGGGTGTCTGCCGTTTACTCTGGCTCGCCTTAAATGTTTAAGTGGAATGCGTAATGAGTCTTCGCAACCCTCCACTCTAATACAAACTCTTTATA	d:Fungi(1.0000),p:Basidiomycota(0.9600),c:Tremellomycetes(0.9216),o:Tremellales(0.8847),f:Tremellales_fam_Incertae_sedis(0.8493),g:Dioszegia(0.8154)	Fungi	Basidiomycota	Tremellomycetes	Tremellales	_	Dioszegia	22	32
OTU398	LS998425	CACCAATCACGCCTGGCGTGGTATTGGGCGACGGGGCGAGTCACATCGCCCCGCGCCTCAATGATCTTTCCGGCGGGACGGACCGTATCTCAGCGTTGTGCAAACGAGTCGCTGGCGATGTGCGGGACGGACGTGCCGTTAAACCCCCCAATCTATCACA	d:Fungi(1.0000),p:Ascomycota(1.0000),c:Dothideomycetes(1.0000),o:Capnodiales(1.0000),f:Teratosphaeriaceae(1.0000),g:Teratosphaeria(1.0000)	Fungi	Ascomycota	Dothideomycetes	Capnodiales	Teratosphaeriaceae	Teratosphaeria	168	61
OTU399	LS998426	CAACCCCTAAGCACAGCTTACTGTTGGGACCCTACGGCCTCCGTAGTTCCCCAAAGCCATTGGCGGAGTGGCAGTAGTCCTCTGAGCGCAGTAATTCTTTATCTCGCTTTTGTTAGGTGCTGCCTCCCCGGCCGTAAAACCCCCAATTTTTTCT	d:Fungi(1.0000),p:Ascomycota(1.0000),c:Sordariomycetes(1.0000)	Fungi	Ascomycota	Sordariomycetes	_	_	_	2	3
OTU400	LS998427	AACTCTCAACCCCCTCATTTTGTAATGAAATGTAGCGTGGGCTTGGTTTATGGCTGTCTGCCGGCGTAAATGCCGGCTCAGCTGAAATATACGAGCAACCCAGTTTAAATACCTGACGGCTTGACTCGGCGTAATAACTATTTCGCTGAGGACGTCTAACCTTTGAATCGTTAGTGGTGCTTCTAATGCATTAATCATTTTAAGC	d:Fungi(1.0000),p:Basidiomycota(1.0000),c:Microbotryomycetes(1.0000),o:Sporidiobolales(1.0000),f:Sporidiobolales_fam_Incertae_sedis(1.0000),g:Sporobolomyces(1.0000),s:Sporobolomyces_symmetricus_SH205939.07FU(1.0000)	Fungi	Basidiomycota	Microbotryomycetes	Sporidiobolales	_	Sporobolomyces	0	5
OTU401	LS998428	TCCTCCCTCAAACCTCGGGTTTGGTGTTGGGCCGCGTGGGTTGCCCCTCAAGGTGACCAACTGGCCTCAAAGGCAATGGCGGCGTCCGTGGGACCCTCGGTGCAACGAGCTTCTAAGGAGCACGCGTCGAGTTTCAAGGACCTTCCGGGCCGGTCTTCATTTTCAAATCATCACAAA	d:Fungi(1.0000),p:Ascomycota(1.0000),c:Eurotiomycetes(1.0000),o:Chaetothyriales(1.0000),f:Herpotrichiellaceae(0.9700)	Fungi	Ascomycota	Eurotiomycetes	Chaetothyriales	Herpotrichiellaceae	_	0	7
OTU402	LS998429	CAACCCTCAGCTCCCTCCTTTCGGGGAGGGTAGCTGGTGCTGGGGATCAGCCCTTCAGAAGGCTGTCCCCCAAATACAGTGGCGGTCTCGCTGTAGCCCCCTTGCGTAGTAGCACATCTCGCACCGGAGCCTCGACGTGACCACGCCGTAAAACCCCCAACTTTATACT	d:Fungi(1.0000),p:Ascomycota(0.9400),c:Sordariomycetes(0.8460),o:Hypocreales(0.6599),f:Hypocreales_fam_Incertae_sedis(0.3167),g:Sarocladium(0.0792),s:Sarocladium_zeae_SH024476.07FU(0.0127)	Fungi	Ascomycota	Sordariomycetes	Hypocreales	_	_	0	4
OTU403	LS998430	TCCTCCCTCAAACCCCCGGTTTGGTGTTGGACCGCGTCGACCTGCGAGGGTCGACTGGTCTCAAAGACAATGACGGCGTCCGTGGGACCCTCTTCGCAACGAGCTTTCGGGCACGCGAACACAAAGGACCCGCGGGCCGGCCACCCTTCTTATCATTTACAA	d:Fungi(1.0000),p:Ascomycota(1.0000),c:Eurotiomycetes(1.0000),o:Chaetothyriales(1.0000)	Fungi	Ascomycota	Eurotiomycetes	Chaetothyriales	_	_	0	2
OTU404	LS998431	CACCACTCAAGCTATGCTTGGTATTGGGTGTCGTCCTTAGTTGGGCGCGCCTTAAAGACCTCGGCGAGGCCTCCCCGGCTTTAGGCGTAGTAGAATTCATTCGAACGTCTGTCAAAGGAGAGGAACTCTGCCGACTGAAACCTTTATTTTTACA	d:Fungi(1.0000),p:Ascomycota(1.0000),c:Dothideomycetes(1.0000),o:Dothideales(0.9300),f:Dothioraceae(0.8649),g:Aureobasidium(0.7871),s:Aureobasidium_pullulans_SH195774.07FU(0.4801)	Fungi	Ascomycota	Dothideomycetes	Dothideales	Dothioraceae	Aureobasidium	0	17
OTU405	LS998432	AATTCTCAACCTCTCTAGTTTTTTGACTAGTAGATGGCTTGGATTTGGGAGTAATTTTTGCAGGCTTTCACAAGTCAGCTCTCCTTAAATGTATTAGCCGGTGCCCTCTAACCGTCTATTGGTGTGATAATTATCTACGCCGTGGACTATTAGATTTGGTTGCGCTGCTTATAATCGTCCTCTGGACAATATTATGACA	d:Fungi(1.0000),p:Basidiomycota(1.0000),c:Agaricomycetes(1.0000),o:Agaricales(1.0000),f:Strophariaceae(1.0000),g:Deconica(0.9700),s:Deconica_phyllogena_SH187729.07FU(0.7760)	Fungi	Basidiomycota	Agaricomycetes	Agaricales	Strophariaceae	Deconica	0	3
OTU406	LS998433	CAAACTCCAAGCGTGGCTTGATGTTGGGCGATGTCTTTGCGAGAGCGGAGACACGCCTGGAACGCGTTGGCGCCGCCGCCGGACCACGAGCGTAGCAAGACGAGAGTCAATCGCATCGATTTGGTTTCCGACGGAGGTCCGCCTTGGGAGTGGATTTCACATCCTTCCCGCAACTTATCAAA	d:Fungi(1.0000),p:Ascomycota(1.0000),c:Dothideomycetes(1.0000),o:Venturiales(1.0000),f:Sympoventuriaceae(1.0000),g:Ochroconis(0.9300),s:Ochroconis_mirabilis_SH1549547.08FU(0.6975)	Fungi	Ascomycota	Dothideomycetes	Venturiales	Sympoventuriaceae	Ochroconis	0	36
OTU407	LS998434	CAACCATCAAGCCCCCGGGCTTGTGTTGGGGACCTGCGGCTGCCGCAGGCCCTGAAAAGCAGTGGCGGGCTCGCTGTCGCACCGAGCGTAGTAGCATACATCTCGCTCTGGTCGCGCCGCGGGTTCCGGCCGTTAAACCACCTTTTAACCCAA	d:Fungi(1.0000),p:Ascomycota(0.9900),c:Sordariomycetes(0.9801),o:Sordariales(0.9703),f:Chaetomiaceae(0.9606),g:Chaetomium(0.9510),s:Chaetomium_globosum_SH2475982.08FU(0.4755)	Fungi	Ascomycota	Sordariomycetes	Sordariales	Chaetomiaceae	Chaetomium	0	5
OTU408	LS998435	GCACAACTCAAGCATAGCTTGGTGATGGGCGCCTGTCCCCCGTGCTTTGCGGCGGGACTCGCCTGAAAAGCATCGGCGTCCGGCGGCTGGTCTTGCGCGTAGCAGATTGTTCGCACAAGGGCCGGCCTGCAGGGCTGCCGCATACGTCAATTGCATCTCGTA	d:Fungi(1.0000),p:Ascomycota(1.0000)	Fungi	Ascomycota	_	_	_	_	0	5
OTU409	LS998436	AAACCCTCAAGCTCAGCTTGGTGTTGGGTGTTTGTCCCGCCTGCCGCGCGAGGACTCGCCTCAAAAGTATTGGCAGCCGGAACGTTGGCTTTGAGCGCAGCAGAATAGCGCCCCTGGCCTCGTTGTCCGGTTCTCCAGGAAGCCTGTACCTCCATG	d:Fungi(1.0000),p:Ascomycota(1.0000),c:Dothideomycetes(1.0000)	Fungi	Ascomycota	Dothideomycetes	_	_	_	0	19
OTU412	LS998439	AATCAATCAAACTTTGGTTTGGAAATGGAGGAAGCGTTGGCTACATCGCTCTTCTATAAGCTATTGGCGATGGTGTTCTAGCTTGTAAGACGTAGTAAGTAATTTCTCGTCAACGCAGCTGTTCTTGCTATCTGTCAGCTGAATAATTTATTTCTACA	d:Fungi(1.0000),p:Ascomycota(0.9200),c:Pezizomycetes(0.7912),o:Pezizales(0.6725),f:Ascobolaceae(0.5582),g:Ascobolus(0.4521)	Fungi	Ascomycota	Pezizomycetes	Pezizales	_	_	0	7
OTU413	LS998440	CAAGACTCAAGCTACCCTGCTTGGTGTTGGGCGTCTGTCCCCGCCTCCGGCGTGGGACTCGCCCCAAAGACATTGGCAGCCCAGGCCGTCCGACCCGCCCGCAGCACATTGCGTTGGGGGGTTCGAACGTCGGCCTCGGCGTCCAGCAAAAGAGGCTCTCTCACCG	d:Fungi(1.0000),p:Ascomycota(1.0000),c:Dothideomycetes(1.0000),o:Dothideales(1.0000)	Fungi	Ascomycota	Dothideomycetes	Dothideales	_	_	0	3
OTU414	LS998441	AATTCTCAACCTCACCCGCTTTGTAATGAAGACGGTGTAAGGCTTGGATATGGGGGGTCTTGCATGCTGCCTTGGTGCTGGCTTGCTCTCCTGAAATACATTAGCGGGCTTATACTGAGCTTCCGTATCCCGGCGTGATAATTATCTATGCTGTGGAATTGGACTCCGTGCTTGCTTCTAACCGTCCGATAGGACAACATTTGACCA	d:Fungi(1.0000),p:Basidiomycota(1.0000),c:Agaricomycetes(1.0000),o:Agaricales(1.0000),f:Psathyrellaceae(1.0000),g:Psathyrella(1.0000),s:Psathyrella_typhae_SH196840.07FU(1.0000)	Fungi	Basidiomycota	Agaricomycetes	Agaricales	Psathyrellaceae	Psathyrella	0	6
OTU415	LS998442	AACCCTTCAAGCACTGCTTGGTGTTGGGCGTTTGTCCCGCCTTGGGCGCGGACTCGCCTCAAAGACATTGGCGGCCTGTGTATTGGCTTCGAGCGCAGCAGACTCGCGCGTCGACTCCTCTAGCACTAGGCGTCCAGCAAGCCTATTATCTCAA	d:Fungi(1.0000),p:Ascomycota(1.0000),c:Dothideomycetes(1.0000),o:Pleosporales(1.0000),f:Pleosporales_fam_Incertae_sedis(1.0000)	Fungi	Ascomycota	Dothideomycetes	Pleosporales	_	_	0	5
OTU416	LS998443	CACCACTCGAGCCCAGCTCGGTGTTGGGCGCCGCGTCCACCGCGCGCCTTAAAGTCCTCGGCCGTGTGGTCCATCCCCGAGCGTTGTGGCATTACGTCTCGCTTTGGGTCGATGGGTCCCGTCGGCCGTTAAGCCTTCTCACA	d:Fungi(1.0000),p:Ascomycota(0.9300),c:Dothideomycetes(0.6975),o:Capnodiales(0.4185),f:Mycosphaerellaceae(0.2134),g:Houjia(0.0256),s:Houjia_pomigena_SH1647541.08FU(0.0031)	Fungi	Ascomycota	Dothideomycetes	_	_	_	0	3
OTU417	LS998444	AATCATCAAGCCCCTCGGCGCTCGTCGCCGGAGGGCTTGGACTTGGGGGTCTTGCTGACGCTTCGGCGCCGGCTCCCCTTAAATGAATCGGTCGGGCTCATCGTGTGCCGGTCCACGGGCGTTGTATCACCCTCGTCCTGGGATGGCGCTCGACTCGAAGGCCCCTCCTCGACCTGCCTATGGAGCGGCGGTCAAAGGCGGTTTGCCACTTTGTG	d:Fungi(1.0000),p:Basidiomycota(1.0000),c:Agaricomycetes(0.8000),o:Trechisporales(0.6400)	Fungi	Basidiomycota	Agaricomycetes	_	_	_	0	1
OTU418	LS998445	CAACCCTCGAGCTCCCCTTTCGGGGGGAGCCCGGCGTTGGGGACCCGGCGCTAACAACGCCGGCCCCCGAAATGGAGTGGCGGCCCGTCCGCGGCGACCTCTGCGTAGTAACAACCACTCGCACCGGGACCCGGGCGCGGCCACGCCGTAAAACACCCCACCTTCCGAA	d:Fungi(1.0000)	Fungi	_	_	_	_	_	0	3
OTU419	LS998446	GTACCCTCAAGCTTTGCTTGGTGTTGGGCGTTTTTTGTCTTTGGCCTGCCCAAAGACTCGCCTCAAAACGATTGGCAGCCGGCCTCCTGGTTTCGCAGCGCAGCACATTTTTGCGCTTGCAATCAGCAATAGAGGACGGCACTCCATCAAGACTCGTTTTTATCAC	d:Fungi(1.0000),p:Ascomycota(1.0000),c:Dothideomycetes(1.0000),o:Pleosporales(1.0000),f:Pleosporaceae(1.0000)	Fungi	Ascomycota	Dothideomycetes	Pleosporales	Pleosporaceae	_	0	52
OTU420	LS998447	CACCCCTCAAGCCTTGCTTGGTGTTGGAGCACTACCGTTTGTATAAAGTGGTAGGCTCTGAAATTCAGTGGCGGGCTCGCTAAGACTCTGAGCGTAGTAGTATATCACCTCGCTTTGGAAGGATTAGCGGTGCTCTTGCCGTAAAACCCCCCAACTTCTGAA	d:Fungi(1.0000),p:Ascomycota(1.0000),c:Sordariomycetes(0.6900),o:Diaporthales(0.4761)	Fungi	Ascomycota	Sordariomycetes	_	_	_	0	4
OTU421	LS998448	CACCACTCAAGCCTGGCTTGGTATTGGGCGTCGCGGCTCCGCGCGCCTTAAAGTCTCCGGCTGAGCCATTCGTCTCTAAGCGTTGTGGATTTTCTAATTCGCTTCGGAGCGCGGGTGGCCGCGGCCGTTAAATCTTTATTGAAA	d:Fungi(1.0000),p:Ascomycota(1.0000),c:Dothideomycetes(1.0000),o:Capnodiales(1.0000),f:Mycosphaerellaceae(1.0000),g:Pseudocercospora(1.0000),s:Pseudocercospora_robusta_SH278886.07FU(0.8500)	Fungi	Ascomycota	Dothideomycetes	Capnodiales	Mycosphaerellaceae	Pseudocercospora	0	1
OTU422	LS998449	CACCACTCAAGCCTCGCTTGGTCTTGGGCGGCGGGCTCCGCGCCCGCGCCTTCAAATCTGCCGGCTGGACGGTTGGAATCTCAGCGTTGTGAATCAAATTCGCTCGGATTTCCGGCCGGACGCGCCGTTCAAATTTTCATTCA	d:Fungi(1.0000),p:Ascomycota(0.9700),c:Dothideomycetes(0.9409)	Fungi	Ascomycota	Dothideomycetes	_	_	_	0	4
OTU423	LS998450	CACCACTCCAGCCTCGCTGGGCCTTGGGCGCCGCCGCTCCGCCGGCGCGCCCCAACGTCTCCGGCTGAGCCGTCCGTCTCGAAGCGTTGTGGCAACTCAACCCGCTTCCGGGGCCGGAGGGCTCGACGCCGTCAAAACACACCATCCTCA	d:Fungi(1.0000),p:Ascomycota(0.9900),c:Dothideomycetes(0.9801),o:Capnodiales(0.9115)	Fungi	Ascomycota	Dothideomycetes	Capnodiales	_	_	0	5
OTU424	LS998451	CAAAATTCAAGCTCAGCTTGGTGATGGGCGTCTGTCCCGCCTCCGTGCGCGGACTCGCCTCAAAAGCAGTTGGCAGCTCCCTTTTCGGCTCTAAACGCAGCAGATTTGCGTGATGCGGCGAGAGGAAGGGCTTACCAGTAAGCAGAACCACCCCA	d:Fungi(1.0000),p:Ascomycota(1.0000),c:Dothideomycetes(1.0000),o:Pleosporales(1.0000)	Fungi	Ascomycota	Dothideomycetes	Pleosporales	_	_	0	10
OTU425	LS998452	CACCAATCACGCCTGGCGTGGTATTGGGCGACGGGGCCGTCACACGCCCCGCGCCCCAAAGATCTCCCCGGCGGGACGGACCGAATCTCAGCGTTGTGCAAATGTCGCTGGCGATGCACGGGACGGACGTGCCGTTAAACCCCATCTTCTCAA	d:Fungi(1.0000),p:Ascomycota(0.9900),c:Dothideomycetes(0.9702),o:Capnodiales(0.9508)	Fungi	Ascomycota	Dothideomycetes	Capnodiales	_	_	0	5
OTU426	LS998453	CAACCCTCGGGACCCCGTTCGCGGGACCCGGCGTTGGGGATCAGCCCGAAGCCCTCGCGGCAGGCGGCTGGCCCCTAAACCTAGTGGCGGTCCTCCCGGCGACCTCCTCTGCGCAGTAGTTTAATCGCCTCGCAGCTGGAACGCGGGAAGGCCACGCCGTAAAACACCCAACTTTTCACAA	d:Fungi(1.0000),p:Ascomycota(1.0000),c:Sordariomycetes(1.0000),o:Hypocreales(1.0000),f:Hypocreales_fam_Incertae_sedis(1.0000),g:Acremonium(1.0000),s:Acremonium_brachypenium_SH195618.07FU(1.0000)	Fungi	Ascomycota	Sordariomycetes	Hypocreales	_	Acremonium	0	1
OTU428	LS998455	TCACCTCTCAAGCCTGGCTTGTTGTTGGACTCCAGGTCCGGGTTCACCCCCGACCGGTCCCAAAAGTAATGACGGCGTCCGTGGGGCTCTCGGTGCAACGAGCTTTTCTAAGCACGCAACGAGTTGAAAGGTCTCCCGGCACGGTCCATAACCCAATTTTTACAA	d:Fungi(1.0000),p:Ascomycota(1.0000),c:Eurotiomycetes(1.0000),o:Chaetothyriales(1.0000),f:Chaetothyriaceae(1.0000),g:Camptophora(1.0000),s:Camptophora_hylomeconis_SH209341.07FU(1.0000)	Fungi	Ascomycota	Eurotiomycetes	Chaetothyriales	Chaetothyriaceae	Camptophora	0	1
OTU429	LS998456	AATATCAATCCCCGAGGGTTTTTCCTCCCGGTGGACTTGGACCTGGGCGTCTGCCTCACAAGGCTCGCCTCAAATGACTCTGTGGGAACTTCTTGACCTACGCCTGACGTGATAAGTTTCGTCCATGGCCGGTCCCGAGGCCCGCACACAACCCCCATTATCTTTTGA	d:Fungi(1.0000),p:Basidiomycota(0.7800),c:Tremellomycetes(0.6084),o:Tremellales(0.4746),f:Cuniculitremaceae(0.3512)	Fungi	Basidiomycota	_	_	_	_	0	4
OTU430	LS998457	TCACCCCCTCAAGCCCCGCGCTTGGTGTTGGACGGCTTGGTAGAGTGTCTCTACCCCTCCTAAAGACAATGACGGCGGCCTCGTGGAACCCCCGGTACACTGAGCTTCTTAACTGAGCACGTATCGGATCAAGGGCGCCCGGGGCACGGTCTTCTCCCCTTCCCATGGGGAAATTTTCTCAA	d:Fungi(1.0000),p:Ascomycota(1.0000),c:Eurotiomycetes(1.0000),o:Chaetothyriales(1.0000),f:Herpotrichiellaceae(1.0000)	Fungi	Ascomycota	Eurotiomycetes	Chaetothyriales	Herpotrichiellaceae	_	0	6
OTU431	LS998458	CACCACTCAAGCCTGGCTTGGTATTGGGCGTCGCGGTTATTCGCGCGCCTTAAAGTCTTCCGGCTGAGCTGTCCGTCTCTAAGCGTTGTGGATTTTTCAATTCGCTTCGGAGTGCGGGCGGCCGCGGCCGTTAAATCTTTATTCAAA	d:Fungi(1.0000),p:Ascomycota(1.0000),c:Dothideomycetes(1.0000),o:Capnodiales(1.0000),f:Mycosphaerellaceae(1.0000),g:Pseudocercospora(0.9400),s:Pseudocercospora_tereticornis_SH278827.07FU(0.4230)	Fungi	Ascomycota	Dothideomycetes	Capnodiales	Mycosphaerellaceae	Pseudocercospora	0	5
OTU432	LS998459	AATCTCAATCCCACCGGGTTTTACTATCCGTGTGCTGGACTTGGACCTGGGCGTCTGCCACGCAAGTGGCTCGCCTCAAATGACTTAGTGGGATCTCCTAGACATCCGCGACAGACGTAATAAGTTTCGTCTCGTCCCTTGTCTGACCGAGCCTGCTCATAACCTGCCATCGCGCACCTTTTTGA	d:Fungi(1.0000),p:Basidiomycota(1.0000),c:Tremellomycetes(1.0000),o:Tremellales(1.0000),f:Tremellales_fam_Incertae_sedis(1.0000),g:Bullera(0.7300),s:Bullera_pseudoalba_SH205054.07FU(0.5329)	Fungi	Basidiomycota	Tremellomycetes	Tremellales	_	Bullera	0	835
OTU433	LS998460	CACCACTCAAGCTATGCTTGGTATTGGGTGCCGTCCTTAGTTGGGCGCGCCTTAAAGACCTCGGCGAGGCCTCACCGGCTTTAGGCGTAGTAGAATTTATTCGAACGTCTGTCAAAGGAGAGGACTTCTGCCGACTGAAACCTTTATTTTTCTA	d:Fungi(1.0000),p:Ascomycota(1.0000),c:Dothideomycetes(1.0000)	Fungi	Ascomycota	Dothideomycetes	_	_	_	5476	4842
OTU434	LS998461	CACCACTCAAGCCTCGCTTGGTATTGGGCAACGCGGTCCGCCGCGTGCCTCAAATCGACCGGCTGGGTCTTCTGTCCCCTAAGCGTTGTGGAAACTATTCGCTAAAGGGTGCTCGGGAGGCTACGCCGTAAAACAACCCCATTTCTAA	d:Fungi(1.0000),p:Ascomycota(0.8700),c:Dothideomycetes(0.7482)	Fungi	Ascomycota	Dothideomycetes	_	_	_	13052	18508
OTU435	LS998462	ACACCTCAAACCCCAATGTTTTGAAAGAAGCATTGCTTGGGTTTGGTTCTTGGGCTATTACTTGCTGCTTAATTGTCAGCTAGCCTTAAAGATATTAGCTGGACTCGAGCTTTCGAGTGCCTTCAACGCTTGATGTGATAAATGTTACGTCGTGCTTGGAGTGCTCAACTGCTTATTAGAGTCCGCTTCTAATACGGCGAGAAGAGAAATACTTTGACCCACTATTTTAAT	d:Fungi(1.0000),p:Basidiomycota(1.0000),c:Exobasidiomycetes(1.0000),o:Microstromatales(1.0000),f:Microstromatales_fam_Incertae_sedis(1.0000),g:Jaminaea(1.0000),s:Jaminaea_angkorensis_SH207864.07FU(1.0000)	Fungi	Basidiomycota	Exobasidiomycetes	Microstromatales	_	Jaminaea	292	5768
OTU436	LS998463	AATCTCTCTTGTCATTGGATTTTTTCAATCTAAGCGACGAGGTCCATGGGCCTGAAGTCTAGCGACTCCTTGCCTTAAATGTATGAGCTGATTGCCAGCCGGGATGTTAAGTTTTCCACTCTCCCGCGGAAGAAGGCAGTTGCTTCGAACCCAGTCTTTGTGCGCAAAGACTATTGTAT	d:Fungi(1.0000),p:Basidiomycota(1.0000)	Fungi	Basidiomycota	_	_	_	_	15498	42241
OTU437	LS998464	CAACCAATCCAGCCCCGCTGGGTATTGGGCGTCGCGGCCTGCCGCGCGCCTCAAAGTCTACGGCGGAAGCCGCCCGTTCCTCTGCGTGATGACACATCGTCGCTCGGGACACGGGGGTGAGCGCCCGGAAAACATCGGCGGAGACGTCGATTTCAA	d:Fungi(1.0000),p:Ascomycota(1.0000),c:Dothideomycetes(1.0000),o:Capnodiales(1.0000),f:Mycosphaerellaceae(1.0000),g:Uwebraunia(1.0000),s:Uwebraunia_musae_SH190779.07FU(0.9600)	Fungi	Ascomycota	Dothideomycetes	Capnodiales	Mycosphaerellaceae	Uwebraunia	2406	1842
OTU438	LS998465	CAACCCCTAAGCACAGCTTATTGTTGGGAATCTACGCCCTAGTAGTTCCTCAAAGACATTGGCGGAGTGGCAGTAGTCCTCTGAGCGTAGTAATTCTTTATCTCGCTTTTGTTAGGTGCTGCCTCCCCGGCCGTAAAACCCCCAATTTTTTCT	d:Fungi(1.0000),p:Ascomycota(0.9800),c:Sordariomycetes(0.9604),o:Trichosphaeriales(0.9220),f:Trichosphaeriales_fam_Incertae_sedis(0.8851),g:Nigrospora(0.8497),s:Nigrospora_oryzae_SH002390.07FU(0.5438)	Fungi	Ascomycota	Sordariomycetes	Trichosphaeriales	_	Nigrospora	1250	2202
OTU439	LS998466	ACACCTCAAACCCCAATGTTTTGAAAGAAGCATTGCTTGGGTTTGGTTCTTGGGCTATTACTTGCTGCTTTATTGTCAGCTAGCCTTAAAGATATTAGCTGGACTCGAGCTTTCGAGTGCCTTCAACGCTTGATGTGATAAATGTTACGTCGTGCTTGAAGTGCTCAACTGCTTATTAGAGTCCGCTTCTAATACGGCGAGAAGATTAAAACCCTTCGACCCACTATTTTAAT	d:Fungi(1.0000),p:Basidiomycota(1.0000),c:Exobasidiomycetes(1.0000),o:Microstromatales(1.0000),f:Microstromatales_fam_Incertae_sedis(1.0000),g:Jaminaea(1.0000),s:Jaminaea_angkorensis_SH207864.07FU(1.0000)	Fungi	Basidiomycota	Exobasidiomycetes	Microstromatales	_	Jaminaea	38	1040
OTU440	LS998467	GTACCCTCAAGCTTTGCTTGGTGTTGGGCGTCTTGTCTCTAGCTTTGCTGGAGACTCGCCTTAAAGTAATTGGCAGCCGGCCTACTGGTTTCGGAGCGCAGCACAAGTCGCACTCTCTATCAGCAAAGGTCTAGCATCCATTAAGCCTTTTTTCAAC	d:Fungi(1.0000),p:Ascomycota(0.8700),c:Dothideomycetes(0.7569),o:Pleosporales(0.5828),f:Pleosporaceae(0.4488),g:Alternaria(0.3455)	Fungi	Ascomycota	Dothideomycetes	_	_	_	2308	3195
OTU441	LS998468	CACCCCTCAAGCCTGGCTTGGTATTGGGCGTCGCGGGCCTCGCCCGCGCGCCTTAAAGTCTCCCCGGCTGGACCGTCTGTCCCTAAAGCGTCGTGCAAACCTCGCGGTGGGATTTGATGGGGCGGCCGTTAAATCTTTATCAAA	d:Fungi(1.0000),p:Ascomycota(1.0000),c:Dothideomycetes(1.0000),o:Capnodiales(1.0000),f:Mycosphaerellaceae(1.0000)	Fungi	Ascomycota	Dothideomycetes	Capnodiales	Mycosphaerellaceae	_	1248	754
OTU442	LS998469	AACCTCACCCCCTCTGGGTTTTTGACCTGGTCGGTGGTGGATTGGGCGCCTGCCGTCACTGGCTCGCCTGAAAAGCATAAGCACCTTGGATGTAATACGTTTCATCCTCTCGGGTGGCTGACAACCCCACATACTTCATG	d:Fungi(1.0000),p:Basidiomycota(1.0000),c:Tremellomycetes(1.0000),o:Tremellales(1.0000),f:Tremellales_fam_Incertae_sedis(1.0000)	Fungi	Basidiomycota	Tremellomycetes	Tremellales	_	_	54	200
OTU443	LS998470	CACCACTCAAGCCTAGCTTGGTATTGGGCGCCGCGGCGATCTCCATCGCTGCGCGCCTTAAAGTCTCCGGCTGAGCAGTCTGTCTCCGAGCGTTGTGACACATGTCGCTAGGGAGTGCAGGTCTGCCGCGGCCGTTAAATCTTTATTCAA	d:Fungi(1.0000),p:Ascomycota(1.0000),c:Dothideomycetes(1.0000),o:Capnodiales(1.0000),f:Mycosphaerellaceae(1.0000),g:Mycosphaerella(0.6300)	Fungi	Ascomycota	Dothideomycetes	Capnodiales	Mycosphaerellaceae	_	1108	2028
OTU444	LS998471	AATCTCAATCCTCCTAGGTTTTTGACCTGGTTGGACTTGGACATGGGCGTCTGCCAGCAATGGCTCGCCTTAAATGACTTAGTGGAACATCCCACATCAGTGTTAGACGTAATAAGTTTCGTCTCTCCTTGTGGTGATGACTGCTCATAATCTGCCATCGCGCACTTTTGA	d:Fungi(1.0000),p:Basidiomycota(1.0000),c:Tremellomycetes(1.0000),o:Tremellales(1.0000),f:Tremellales_fam_Incertae_sedis(1.0000),g:Cryptococcus(1.0000),s:Cryptococcus_aureus_SH205050.07FU(1.0000)	Fungi	Basidiomycota	Tremellomycetes	Tremellales	_	Cryptococcus	12692	12876
OTU445	LS998472	AACCTCACCCCACCTGGGTTTTTCTAGGTGGTCGGTGAATTGGGCGTCTGCCGTTACTGGCTCGCCTGAAATGCATAAGCGCTCTGGATGTAATACGTTTCATCCTCTTGGGTGGCTGATAACCCCACATCTCATG	d:Fungi(1.0000),p:Basidiomycota(1.0000),c:Tremellomycetes(1.0000),o:Tremellales(1.0000)	Fungi	Basidiomycota	Tremellomycetes	Tremellales	_	_	18334	20241
OTU446	LS998473	ATCCCTCAAATCCCAATGTTTTGTAAAATTCATTGCTTGGATTTGGTTGTGGGCCTTTGCTGCTTAACCGTAGCTGGCCTCAAAGAGATTAGCTGGACTATCCGACTCTTGGTAGTTTCCACTTGATGTGATAAATTTGCATCGGTGGGTCAATGACTGCTTAAGGAACGAGAAGTCTGCTTCGAACCCGGCGAGAAGTTCTACTTCGACCCATTCTTTACAT	d:Fungi(1.0000),p:Basidiomycota(1.0000),c:Exobasidiomycetes(1.0000),o:Microstromatales(1.0000),f:Microstromataceae(1.0000),g:Sympodiomycopsis(1.0000),s:Sympodiomycopsis_paphiopedili_SH202215.07FU(1.0000)	Fungi	Basidiomycota	Exobasidiomycetes	Microstromatales	Microstromataceae	Sympodiomycopsis	0	98
OTU447	LS998474	TAGACTTCACCCAATCATTTTTTAATTAAAGTGGTTGTTAACGGTGCTTTGGACGTCTGCCATTAACCTTGGCTCGTCTTAAATGTCTAAGTGGATATTAGCGTGATAAGTCTTCGCTATCATTGTTCACTATAAAATCACACATCAAG	d:Fungi(1.0000),p:Basidiomycota(1.0000),c:Tremellomycetes(1.0000),o:Tremellales(1.0000),f:Tremellales_fam_Incertae_sedis(1.0000),g:Derxomyces(1.0000),s:Derxomyces_mrakii_SH215976.07FU(0.8300)	Fungi	Basidiomycota	Tremellomycetes	Tremellales	_	Derxomyces	0	32
OTU448	LS998475	CAACCCCTAAGCACAGCTTATTGTTGGGACTCTACGGCTTCGTAGTTCCCCAAAGACATTGGCGGAGTGGCAGCAGTCCTCTGAGCGTAGTAATTCTTTATCTCGCTTTTGTTAGGCGCTGCCCCCCGGCCGTAAAACCCCCAATTTTTTCT	d:Fungi(1.0000),p:Ascomycota(0.6800),c:Sordariomycetes(0.4624)	Fungi	Ascomycota	_	_	_	_	25	36
OTU449	LS998476	AATCTCAATCCCATCTGGTTTATGACCGGGTGTTGGACTTGGACATGGGCGTCTGCCGGTCAAACGGCTCGCCTCAAATGACTTAGTGGGATCGCTTGCATCCGTGACAGACGTAATAAGTTTCGTCTTGTCCCTTGCACTGCGTACGCCTGCTCAGAACCAAGCTGTCTTGCCTTCATTGGCCTGACGCACTTTTTTGA	d:Fungi(1.0000),p:Basidiomycota(1.0000),c:Tremellomycetes(1.0000),o:Tremellales(1.0000),f:Tremellales_fam_Incertae_sedis(1.0000),g:Auriculibuller(1.0000),s:Auriculibuller_fuscus_SH205049.07FU(1.0000)	Fungi	Basidiomycota	Tremellomycetes	Tremellales	_	Auriculibuller	0	29
OTU450	LS998477	GTACCCTCAAGCTTTGCTTGGTGTTGGGCGTCTTGTCTTTTCCCTTGCGATTAGACTCGCCTTAAAGTAATTGGCAGCCAGTGTTTTTGGTAGTAAGCGCAGCACATTTTGCGTCTTAGTCCCTCAACTGTGGCATCCATAAAGCCTCTTTCTCAC	d:Fungi(1.0000),p:Ascomycota(0.8800),c:Dothideomycetes(0.6688),o:Pleosporales(0.5083),f:Phaeosphaeriaceae(0.2491),g:Stagonospora(0.0847)	Fungi	Ascomycota	Dothideomycetes	_	_	_	0	24
OTU451	LS998478	CACCAATCAAGCCTGGCTTGGTATTGGGCGACGGGACCTTCACACGCCCCGCGCCCCAATGACTCCCCGGCGGGACGGACTGTATCTCAGCGTTGTGCAAATGTCGCTGGCGATGTACGGGACGGCCGTGCCGTTAAACCTCACTTTTGAA	d:Fungi(1.0000),p:Ascomycota(1.0000),c:Dothideomycetes(1.0000),o:Capnodiales(1.0000),f:Teratosphaeriaceae(1.0000),g:Neodevriesia(1.0000),s:Neodevriesia_capensis_SH188194.07FU(0.9800)	Fungi	Ascomycota	Dothideomycetes	Capnodiales	Teratosphaeriaceae	Neodevriesia	118	238
OTU452	LS998479	ACTCTCAATCCCGTCTGGTTTTATGACCAGGCGTGGACTTGGACATGGGCGCCTGCCGGTTACACGGCTCGCCTCAAATGACTTAGTGGGATCGCTTGCATCCGTGACAGACGTAATAAGTTCCGTCTTGTCCCTTGCTGTGCGTCAAGCCTGCTCATAACCCTTCTTGCCTTCTGGCAGAAACCTTTTGA	d:Fungi(1.0000),p:Basidiomycota(1.0000),c:Tremellomycetes(1.0000),o:Tremellales(1.0000),f:Tremellales_fam_Incertae_sedis(1.0000),g:Cryptococcus(0.9300)	Fungi	Basidiomycota	Tremellomycetes	Tremellales	_	Cryptococcus	0	14
OTU453	LS998480	CACCAATCGAGCCTGGCTCGGTATTGGGCGTCGCGGGTCCTCGACCCGCGCGCCTTAAAGTCTCACCGGCTGAGCGACCCGTCTCCAAGCGTTGTGGCAACTATTCGCGGGAGGGACGGGCGGCGTGGCCGTTAAACACCCCATCAAA	d:Fungi(1.0000),p:Ascomycota(1.0000),c:Dothideomycetes(1.0000),o:Capnodiales(1.0000),f:Mycosphaerellaceae(1.0000),g:Zasmidium(1.0000),s:Zasmidium_syzygii_SH195852.07FU(0.9800)	Fungi	Ascomycota	Dothideomycetes	Capnodiales	Mycosphaerellaceae	Zasmidium	2139	4557
OTU454	LS998481	ACACCCTCAAGCTCTGCTTGGTGTTGGGCGTCTGTCCCGCCTCCGCGCGTGGACTCGCCCCAAATTCATTGGCAGCGGTCCTTGCCTCCTCTCGCGCAGCACATTGCGCTTCTCGAGGGGCTACGGCTCGCGTCCAACAAGCACATTTACCGT	d:Fungi(1.0000),p:Ascomycota(1.0000)	Fungi	Ascomycota	_	_	_	_	0	161
OTU455	LS998482	AACCTCACCCCACCTGGGTTTTTCTAGGTGGTCGGTGGATTGGGCGTCTGCCGTTACTGGCTCGCCTGAAATGCATAAGCGCCTTGGATGTAATACGTTTCATCCTCTCGGGTGGCTGACAACCCCACATCTCATG	d:Fungi(1.0000),p:Basidiomycota(0.9500),c:Tremellomycetes(0.9025),o:Tremellales(0.8574)	Fungi	Basidiomycota	Tremellomycetes	Tremellales	_	_	37484	35541
OTU456	LS998483	CTCTCTCAAACCTTCGGGTTTGGTATTGAGTGATACTCTTAGTCGAACTAGGCGTTTGCTTGAAATGTATTGGCATGAGTGGTACTGGATAGTGCTATATGACTTTCAATGTATTAGGTTTATCCAACTCGTTGAATAGTTTAATGGTATATTTCTCGGTATTCTAGGCTCGGCCTTACAATATAACAAACAA	d:Fungi(1.0000),p:Ascomycota(1.0000),c:Saccharomycetes(1.0000),o:Saccharomycetales(1.0000),f:Saccharomycetales_fam_Incertae_sedis(1.0000),g:Debaryomyces(1.0000),s:Debaryomyces_renaii_SH251582.07FU(0.4500)	Fungi	Ascomycota	Saccharomycetes	Saccharomycetales	_	Debaryomyces	4998	2290
OTU457	LS998484	GTACCTTCAAGCTTTGCTTGGTGTTGGGTGCTTGTCTTTTTGTTAAGACTCACCTCAAAGTCATTGGCAGCCAGTGTTTTGGTAGTAAGCGCAGCACATTTTGCGTCTTGGTCCCTTAACAGCAGCATCCATCAAGCCATTTTCTCAC	d:Fungi(1.0000),p:Ascomycota(1.0000),c:Dothideomycetes(1.0000),o:Pleosporales(1.0000),f:Phaeosphaeriaceae(1.0000)	Fungi	Ascomycota	Dothideomycetes	Pleosporales	Phaeosphaeriaceae	_	375	331
OTU458	LS998485	AATCTCAATCCCATCTGGTTTATGACCGGGTGTTGGACTTGGACGTGGGCGCTGCCGGTCAAACGGCTCGCCTCAAATGACTTAGTGGGATCGCTTGCATCCGTGACAGACGTAATAAGTTTCGTCTTGTCCCTTGCTCTGCGTACGCCCGCTCAGAACCAAGCTGTCTTGCCTTCACCGGCCTGACACACTTTTTTGA	d:Fungi(1.0000),p:Basidiomycota(1.0000),c:Tremellomycetes(1.0000),o:Tremellales(1.0000),f:Tremellales_fam_Incertae_sedis(1.0000),g:Auriculibuller(1.0000),s:Auriculibuller_fuscus_SH205049.07FU(1.0000)	Fungi	Basidiomycota	Tremellomycetes	Tremellales	_	Auriculibuller	0	25
OTU459	LS998486	CAACCCCTAAGCACAGCTTATTGTTGGGCGTCTACGTCTGTAGTGCCTCAAAGACATTGGCGGAGCGGCAGCAGTCCTCTGAGCGTAGTAATTCTTTATCTCGCTTCTGTTAGGCGCTGCCCCCCGGCCGTAAAACCCCCAATTTTTTCT	d:Fungi(1.0000),p:Ascomycota(1.0000),c:Sordariomycetes(1.0000)	Fungi	Ascomycota	Sordariomycetes	_	_	_	47	87
OTU460	LS998487	CAACCCTTAAGCCTAGCTTAGTGTTGGGAGCCTACTGCTTTTGCTAGCTGTAGCTCCTGAAATACAACGGCGGATCTGCGATATCCTCTGAGCGTAGTAAATTTTTATCTCGCTTTTGACTGGAGTTGCAGCGTCTTTGGCCGCTAAATCCCCCAATTTTTAAT	d:Fungi(1.0000),p:Ascomycota(1.0000),c:Sordariomycetes(1.0000),o:Xylariales(1.0000),f:Amphisphaeriaceae(1.0000),g:Pestalotiopsis(1.0000),s:Pestalotiopsis_trachicarpicola_SH388708.07FU(0.6500)	Fungi	Ascomycota	Sordariomycetes	Xylariales	Amphisphaeriaceae	Pestalotiopsis	191	6
OTU461	LS998488	CACCACTCAAGCCTGGCTTGGTATTGGGCGTCGCGGTGTTCCGCGCGCCTTAAAGTCTTCCGGCTGAGCTGTCCGTCTCTAAGCGTTGTGGATTTTTCAATTCGCTTCGGAGTGCGGATGGCCGCGGCCGTTAAATCTTTATTCAAA	d:Fungi(1.0000),p:Ascomycota(1.0000),c:Dothideomycetes(1.0000),o:Capnodiales(1.0000),f:Mycosphaerellaceae(1.0000),g:Pseudocercospora(0.9900)	Fungi	Ascomycota	Dothideomycetes	Capnodiales	Mycosphaerellaceae	Pseudocercospora	7639	533
OTU462	LS998489	CAACCTCTAAGCACAGCTTACTGTTGGGAATCTACGTCTGTAGTTCCTCAAAGACATTGGCGGAGCGGCAGTAGTCCTCTGAGCGTAGTAATTTTTTATCTCGCTTCTGTTAGGCGCTGTCGTCCCGGCCGTTAAACCCCCAATTTTTTCT	d:Fungi(1.0000),p:Ascomycota(1.0000),c:Sordariomycetes(1.0000)	Fungi	Ascomycota	Sordariomycetes	_	_	_	339	487
OTU463	LS998490	CACCACTCAAGCACTGCTTGGTATTGGGCCCCGTCCCCCTCCGCGGGGGGCGCGCCTCAAAGACCTCGGCGAGGCCTCACCGGCTTTAGGCGTAGTAGAATTCTTTCGAACGTCTTTAAAAGGGGAGGACTTCTGCCGACAGAAGCCTTTAATTTTTCTAA	d:Fungi(1.0000),p:Ascomycota(1.0000),c:Dothideomycetes(1.0000),o:Dothideales(1.0000),f:Aureobasidiaceae(1.0000),g:Aureobasidium(1.0000),s:Aureobasidium_thailandense_SH1515068.08FU(0.8700)	Fungi	Ascomycota	Dothideomycetes	Dothideales	Aureobasidiaceae	Aureobasidium	338	1107
OTU464	LS998491	AATCTCAATCCCATCGGGTTTTACTACCCGGTGCTGGACTTGGACCTGGGCGTCTGCCAGTCAAATGGCTCGCCTCAAATGACTTAGTGGGATCTCTCTGACATCCGCGACAGACGTAATAAGTTTCGTCTTGTCCCTTGTCTAACCGAGCCTGCTCACAACCTGCCATCGCGCACCTTTTTGA	d:Fungi(1.0000),p:Basidiomycota(1.0000),c:Tremellomycetes(1.0000),o:Tremellales(1.0000),f:Bulleraceae(0.5500),g:Bullera(0.3025)	Fungi	Basidiomycota	Tremellomycetes	Tremellales	_	_	138	116
OTU465	LS998492	CAACCATCAAGCCCCGGGCTTGTGTTGGGGACCTGCGGCTGCCGCAGGCCCTGAAAAGCAGTGGCGGGCTCGCTGTCACACCGAGCGTAGTAGCATACATCTCGCTCTGGGCGTGCTGCGGGTTCCGGCCGTTAAACCACCTTTTAACCCAA	d:Fungi(1.0000),p:Ascomycota(0.9600),c:Sordariomycetes(0.9024),o:Sordariales(0.8483),f:Chaetomiaceae(0.7974),g:Chaetomium(0.7495),s:Chaetomium_globosum_SH489565.07FU(0.4872)	Fungi	Ascomycota	Sordariomycetes	Sordariales	Chaetomiaceae	Chaetomium	0	11
OTU466	LS998493	CACCACTCAAGCCTCGCTTGGTATTGGGCGACGCGGTCCGCCGCGCGCCTCAAATCGACCGGCTGGGTCTTCTGTCCCCTCAGCGTTGTGGAAACTATTCGCTAAAGGGTGCCACGGGAGGCCACGCCGAAAAACAAACCCATTTCTAA	d:Fungi(1.0000),p:Ascomycota(1.0000),c:Dothideomycetes(1.0000),o:Capnodiales(0.8300),f:Davidiellaceae(0.6889),g:Cladosporium(0.5718),s:Cladosporium_sphaerospermum_SH127903.07FU(0.4574)	Fungi	Ascomycota	Dothideomycetes	Capnodiales	Davidiellaceae	_	14159	19417
OTU467	LS998494	CAACCCCTAAGCACAGCTTACTGTTGGGACTCTACGGCCTCCGTAGTTCCCCAATGCGATTGGCGGAGTGGCAGTAGTCCTCTGAGCGTAGTAATTCTTTATCTCGCTTTTGTTAGGTGCTGCCTCCCCGGCCGTTAAACCCCCAATTTTTTCT	d:Fungi(1.0000),p:Ascomycota(0.9900),c:Sordariomycetes(0.9801)	Fungi	Ascomycota	Sordariomycetes	_	_	_	0	110
OTU468	LS998495	CACCACTCAAGCCTCGCTTGGTATTGGGCGACGCGGTCCGCCGCGCGCCTCAAATCGACCGGCTGGGTCTTTCGTCCCCTCAGCGTTGTGGAAACTATTCGCTAAAGGGTGCCGCGGGAGGCCACGCCGTAAAACAACCCCATTTCTAA	d:Fungi(1.0000),p:Ascomycota(1.0000),c:Dothideomycetes(1.0000),o:Capnodiales(1.0000),f:Davidiellaceae(1.0000),g:Cladosporium(1.0000),s:Cladosporium_halotolerans_SH496412.07FU(0.5400)	Fungi	Ascomycota	Dothideomycetes	Capnodiales	Davidiellaceae	Cladosporium	493	560
OTU469	LS998496	ACCCACCTCAAGCCTCGCTTGGTGTTGGGCGTCGCGGCCGCCGCGCGCCCTAATGTCCCCGGCCGAGCCGGCCGTCCCGAAGCGTTGTGGCGTCTACTGTGCCGCTTCCGGGACCGGTCTGGCGGTGTGCCGTCAAACCCCCTTCAAA	d:Fungi(1.0000),p:Ascomycota(1.0000),c:Dothideomycetes(1.0000),o:Capnodiales(1.0000),f:Mycosphaerellaceae(1.0000)	Fungi	Ascomycota	Dothideomycetes	Capnodiales	Mycosphaerellaceae	_	36	37
OTU470	LS998497	CAACCCCTAAGCACAGCTTATTGTTGGGAATCCACGCCTGTGGTTCCTCAAAGACATTGGCGGAGTGGCAGTAGTCCTCTGAGCGTAGTAATTCTTTATCTCGCTTTTGTTAGGTGCTGCCCCCCGGCCGTAAAACCCCCAATTTTTTCT	d:Fungi(1.0000),p:Ascomycota(0.9800),c:Sordariomycetes(0.9604),o:Trichosphaeriales(0.9028),f:Trichosphaeriales_fam_Incertae_sedis(0.8486),g:Nigrospora(0.7977),s:Nigrospora_oryzae_SH002390.07FU(0.4387)	Fungi	Ascomycota	Sordariomycetes	Trichosphaeriales	_	Nigrospora	36	60
OTU471	LS998498	CACCACTCAAGCCTGGCTTGGTATTGGGCGTCGCGGCTCCGCGCGCCTTAAAGTCTTCCGGCTGAGCTGTCCGTCTCTAAGCGTTGTGGCAACTATTCGCTTCGGAGGTCGGGTGGCCGCGGCCGTTAAATCTTTCACAA	d:Fungi(1.0000),p:Ascomycota(0.9900),c:Dothideomycetes(0.9801),o:Capnodiales(0.9703),f:Mycosphaerellaceae(0.9606)	Fungi	Ascomycota	Dothideomycetes	Capnodiales	Mycosphaerellaceae	_	268	364
OTU472	LS998499	CACCACTCAAGCCTCGCTTGGTATTGGGCAACGCGGTCCGCCGCGTGCCTCAAATCGACCGGCTGGGTCTTCTGTCCCCTAAGCGTTGTGGAAACTATTCGCTAAAGGGTGCCACGGGAGGTCACGCCGTAAAACAAGCCCATTTCTAA	d:Fungi(1.0000),p:Ascomycota(0.8800),c:Dothideomycetes(0.7216),o:Capnodiales(0.5556),f:Davidiellaceae(0.3778),g:Cladosporium(0.2569),s:Cladosporium_dominicanum_SH127904.07FU(0.0565)	Fungi	Ascomycota	Dothideomycetes	_	_	_	164	152
OTU473	LS998500	ATTCTTCAACCTAATCTTTTCTTGTAATCGATTGGTGTTTGGATTCTGAGCGTTGCTGGCGTTTGCCTAGCTCGTTCGTAATACATTAGCATCCCTAATACAAGTTTGGATTGACTTGGCGTAATAGACTATTCGCTAAGGATTCGGTGGAAACATCGAGCCAACTTCATTAAGGAAGCTCCTAATTTAAAAGTCTACCTTTTG	d:Fungi(1.0000),p:Basidiomycota(1.0000),c:Microbotryomycetes(1.0000),o:Sporidiobolales(1.0000)	Fungi	Basidiomycota	Microbotryomycetes	Sporidiobolales	_	_	0	166
OTU474	LS998501	CACCACTCAAGCCTCGCTTGGTATTGGGCAACGCGGTCCGCCGCGTGCCTCAAATCGACCGGCTGGGTCGATCGCACCCTCAGCGTTGTGGAAACTATTCGCTAAAGGAGTCGCGGTCGGTCACGCCGTGAAACAAACCAATTTTCAAT	d:Fungi(1.0000),p:Ascomycota(1.0000),c:Dothideomycetes(0.9900),o:Capnodiales(0.9801),f:Capnodiales_fam_Incertae_sedis(0.8625),g:Toxicocladosporium(0.7590),s:Toxicocladosporium_strelitziae_SH202294.07FU(0.3567)	Fungi	Ascomycota	Dothideomycetes	Capnodiales	_	Toxicocladosporium	10	42
OTU475	LS998502	ATTCTTCAACCCAATCTTTTCTTGTAATCGATTGGTGTTTGGATTCTGAGCGCTGCTGGCTTCGGCCTAGCTCGTTCGTAATACATTAGCATCCCTAATACAAGTTTGGATTGACTTGGCGTAATAGACTATTCGCTAAGGATTCGGTGGAAACATCGAGCCAGCTTAATTAAGGAAGCTCCTAATTTAAAAGTCTACCTTTTG	d:Fungi(1.0000),p:Basidiomycota(1.0000),c:Microbotryomycetes(1.0000),o:Sporidiobolales(1.0000),f:Sporidiobolaceae(1.0000),g:Sporobolomyces(0.8400),s:Sporobolomyces_carnicolor_SH1575131.08FU(0.5460)	Fungi	Basidiomycota	Microbotryomycetes	Sporidiobolales	Sporidiobolaceae	Sporobolomyces	195	1418
OTU476	LS998503	AACCTCACCCCACCTGGGTTTTTCTAGGTGGTCGGTGAATTGGGCGTCTGCCGTTACTGGCTCGCCTGAAATGCATAAGCGCTCTGGATGTAATACGTTTCATCCTCTCGGGTGGCTGACAACCCCACATACTTCATG	d:Fungi(1.0000),p:Basidiomycota(0.9800),c:Tremellomycetes(0.9604),o:Tremellales(0.9412)	Fungi	Basidiomycota	Tremellomycetes	Tremellales	_	_	264	176
OTU477	LS998504	AACTCTCAACCCCCAATGTTTTGAAAGAAGCATTGCTTGGGTTTGGTTCTTGGGCTATTACTTGCTGCTTAATTGTCAGCTAGCCTTAAAGATATTAGCTGGACTCGAGCTTTCGAGTGCCTTCAACGCTTGATGTGATAAATGTTACGTCGTGCTTGGAGTGCTCAACTGCTTATTAGAGTCCGCTTCTAATACGGCGAGAAGACTAAACCCTTCGACCCACTATTTTAAT	d:Fungi(1.0000),p:Basidiomycota(1.0000),c:Exobasidiomycetes(1.0000),o:Microstromatales(1.0000),f:Microstromatales_fam_Incertae_sedis(1.0000),g:Jaminaea(1.0000),s:Jaminaea_angkorensis_SH207864.07FU(1.0000)	Fungi	Basidiomycota	Exobasidiomycetes	Microstromatales	_	Jaminaea	0	44
OTU478	LS998505	AAACCTCAATCCCTCGGGTTTCTTAGCGAACCCGTTGGACTTGGATCTGGGCGTCTGCCGCGACCCTCCGGGGATGTCGGCTCGCCTCAAATGTGTTAGTTGGACGGTGACTGCCCGTCAGCCTGGCGTAATAAGTTTCGCTGGGCCTCTGGGGCTTGGTCAGTCGGCCTGCTCATAACAACCAACTTTCTATGA	d:Fungi(1.0000),p:Basidiomycota(1.0000),c:Tremellomycetes(1.0000),o:Tremellales(1.0000),f:Tremellales_fam_Incertae_sedis(1.0000)	Fungi	Basidiomycota	Tremellomycetes	Tremellales	_	_	111	177
OTU479	LS998506	CACCAATCGAGCCTGGCTCGGTATTGGGTGCCGTCCTTAGTTGGGCGCGCCTTAAAGACCTCGGCGAGGCCTCACCGGCTTTAGGCGTAGTAGAATTTATTCGAACGTCTGTCAAAGGAGAGGACTTCTGCCGACTGAAACCTTTATTTTTCTA	d:Fungi(1.0000),p:Ascomycota(1.0000),c:Dothideomycetes(1.0000)	Fungi	Ascomycota	Dothideomycetes	_	_	_	2	16
OTU480	LS998507	GTACCCTCAAGCTTTGCTTGGTGTTGGGTGCCGTCCTTAGTTGGGCGCGCCTTAAAGACCTCGGCGAGGCCTCACCGGCTTTAGGCGTAGTAGAATTTATTCGAACGTCTGTCAAAGGAGAGGACTTCTGCCGACTGAAACCTTTATTTTTCTA	d:Fungi(1.0000),p:Ascomycota(1.0000),c:Dothideomycetes(1.0000)	Fungi	Ascomycota	Dothideomycetes	_	_	_	13	7
OTU481	LS998508	ATCCCTCAGCCCCCATTGTTTTTTGTTAAGCAATTGGTTTGGGTCTGGATTTGGGCGTCTGCCAGTGCGCTTTTTCAAGTGCTTGGCTCGCCTTAAAGAGATTAGCTGGACCCCATTCCGAGCTGGTTCAACTCGACGTGATAATTTCAATCGTCGAGGTATGGTCTTCGGACCAGCCAGGTGTAGGAATCCGGTCTGCTTCCAACCTTCGTCTGAAGCCAGCAATGGTGTGAAGCGGAATTTTTTAATG	d:Fungi(1.0000),p:Basidiomycota(1.0000),c:Exobasidiomycetes(1.0000),o:Exobasidiomycetidae_ord_Incertae_sedis(0.9900),f:Exobasidiomycetidae_fam_Incertae_sedis(0.9801),g:Tilletiopsis(0.9703),s:Tilletiopsis_pallescens_SH201125.07FU(0.9606)	Fungi	Basidiomycota	Exobasidiomycetes	_	_	Tilletiopsis	0	4
OTU482	LS998509	CAACCAATCCAGCCCCGCTGGGTATTGGGCAACGCGGTCCGCCGCGTGCCTCAAATCGACCGGCTGGGTCTTCTGTCCCCTAAGCGTTGTGGAAACTATTCGCTAAAGGGTGCTCGGGAGGCTACGCCGTAAAACAAACCCATTTCTAA	d:Fungi(1.0000),p:Ascomycota(0.8300),c:Dothideomycetes(0.6640),o:Capnodiales(0.4316),f:Davidiellaceae(0.2805),g:Cladosporium(0.1824)	Fungi	Ascomycota	Dothideomycetes	_	_	_	1	4
OTU483	LS998510	AACTCTCAACCCCCTCATTTTGTAATGAAATGCAGCGTGGGCTTGGATTATGGCTGCCTGCCGGCTTAACTGCCGACTCAGCTGAAATATACGAGCAACCCAGTTTAAAAACCTGACGGCTTGACTCGGCGTAATAACTATTTCGCTGAGGACGTCTTACCTTTAAATCGTTAGTGGTGCTTCTAATGCATTAATAATCTAAGC	d:Fungi(1.0000),p:Basidiomycota(1.0000),c:Microbotryomycetes(0.9500),o:Sporidiobolales(0.9025),f:Sporidiobolales_fam_Incertae_sedis(0.8574),g:Sporobolomyces(0.7802),s:Sporobolomyces_vermiculatus_SH115469.07FU(0.7100)	Fungi	Basidiomycota	Microbotryomycetes	Sporidiobolales	_	Sporobolomyces	31	102
OTU484	LS998511	GTACCTTCAAGCTCTGCTTGGTGTTGGGTGTTTGTCTCGCCTCTGCGCGCAGACTCGCCTCAAAGCAATTGGCAGCCGGCGTATTGATTTCGGAGCGCAGTACATCTCGCGCTTTGCACTCATAACGACGACGTCCAAAAAGTACATTTTTTACAC	d:Fungi(1.0000),p:Ascomycota(0.9100),c:Dothideomycetes(0.7826),o:Pleosporales(0.6730),f:Pleosporales_fam_Incertae_sedis(0.5317),g:Phoma(0.2127),s:Phoma_minor_SH245139.07FU(0.0596)	Fungi	Ascomycota	Dothideomycetes	Pleosporales	_	_	974	1790
OTU485	LS998512	CACCACTCAAGCCTCGCTTGGTATTGGGCGACGCGGTCCGCCGCGCGCCTCAAATCGACCGGCTGGGTCGATCGCACCCTCAGCGTTGTGGAAACTATTCGCTAAAGGAGTTGTGGTCGGTCACGCCGTGAAACAAACCAATTTTCAAT	d:Fungi(1.0000),p:Ascomycota(1.0000),c:Dothideomycetes(1.0000),o:Capnodiales(1.0000),f:Capnodiales_fam_Incertae_sedis(1.0000),g:Toxicocladosporium(1.0000),s:Toxicocladosporium_rubrigenum_SH202299.07FU(0.8800)	Fungi	Ascomycota	Dothideomycetes	Capnodiales	_	Toxicocladosporium	1059	3919
OTU486	LS998513	CAACCCTCAAGCAATGCTTGGTATTGGGCTCCGCTGCTCACCCAGCCAGCCTTAAAATCAGTGGCGGTGCCGTTGGGCCCTGAGCGTAGTAAACATCCTCGCTATAGGGACCCGGTGGACACTAGCCATCAACCCCCATTTTCCAA	d:Fungi(1.0000),p:Ascomycota(1.0000),c:Leotiomycetes(1.0000),o:Helotiales(1.0000)	Fungi	Ascomycota	Leotiomycetes	Helotiales	_	_	550	153
OTU487	LS998514	CACCACTCAAGCCTCGCTTGGTGTTGGGCGTCTTGTCTCTAGCTTTGCTGGAGACTCGCCTTAAAGTAATTGGCAGCCGGCCTACTGGTTTCGGAGCGCAGCACAAGTCGCACTCTCTATCAGCAAAGGTCGAGCATCCATTAAGCCTTTTTTCAAC	d:Fungi(1.0000),p:Ascomycota(0.9100),c:Dothideomycetes(0.8281),o:Pleosporales(0.6542),f:Pleosporaceae(0.5168),g:Alternaria(0.4083),s:Alternaria_alternata_SH494091.07FU(0.1184)	Fungi	Ascomycota	Dothideomycetes	Pleosporales	_	_	2	7
OTU488	LS998515	CACCACTCAAGCACTGCTTGGTATTGGGCCCCGTCCCCCTCCGCGGGGGGCGCGCCTCAAAGACCTCGGCGAGGCCTCACCGGCTTTAGGCGTAGTAGAATTCTTTCGAACGTCTTTAAAAGGGGAGGACTTCTGCCGACTGAAACCTTTATTTTTCTA	d:Fungi(1.0000),p:Ascomycota(0.9900),c:Dothideomycetes(0.9801),o:Dothideales(0.9703),f:Aureobasidiaceae(0.9606),g:Aureobasidium(0.9510),s:Aureobasidium_thailandense_SH1515068.08FU(0.5896)	Fungi	Ascomycota	Dothideomycetes	Dothideales	Aureobasidiaceae	Aureobasidium	1	11
OTU489	LS998516	GTACCCTCAAGCTTTGCTTGGTGTTGGGCAACGCGGTCCGCCGCGTGCCTCAAATCGACCGGCTGGGTCTTCTGTCCCCTAAGCGTTGTGGAAACTATTCGCTAAAGGGTGCTCGGGAGGCTACGCCGTAAAACAAACCCATTTCTAA	d:Fungi(1.0000),p:Ascomycota(0.9800),c:Dothideomycetes(0.9604)	Fungi	Ascomycota	Dothideomycetes	_	_	_	13	11
OTU490	LS998517	CACCAATCGAGCCTGGCTCGGTATTGGGCAACGCGGTCCGCCGCGTGCCTCAAATCGACCGGCTGGGTCTTCTGTCCCCTAAGCGTTGTGGAAACTATTCGCTAAAGGGTGCTCGGGAGGCTACGCCGTAAAACAAACCCATTTCTAA	d:Fungi(1.0000),p:Ascomycota(1.0000),c:Dothideomycetes(1.0000)	Fungi	Ascomycota	Dothideomycetes	_	_	_	111	118
OTU491	LS998518	CACCACTCAAGCCTGGCTTGGTATTGGGCGTCGCGGTTTTCCGCGCGCCTTAAAGTCTTCCGGCTGAGCTGTCCGTCTCTAAGCGTTGTGGATTTTTCAATTCGCTTCGGAGTGCGGGTGGCCGCGGCCGTTAAATCTTTTATTAA	d:Fungi(1.0000),p:Ascomycota(1.0000),c:Dothideomycetes(1.0000),o:Capnodiales(1.0000),f:Mycosphaerellaceae(1.0000),g:Pseudocercospora(0.9700),s:Pseudocercospora_corylopsidis_SH406222.07FU(0.8051)	Fungi	Ascomycota	Dothideomycetes	Capnodiales	Mycosphaerellaceae	Pseudocercospora	2220	505
OTU492	LS998519	CACCACTCAAGCCTGGCTTGGTATTGGGCGTCGCGGTGTTTCCGCGCGCCTTAAAGTCTTCCGGCTGAGCTGTCCGTCTCTAAGCGTTGTGGATTTTTCAATTCGCTTCGGAGTGCGGGCGGCCGCGGCCGTTAAATCTTTATCAAA	d:Fungi(1.0000),p:Ascomycota(1.0000),c:Dothideomycetes(1.0000),o:Capnodiales(1.0000),f:Mycosphaerellaceae(1.0000),g:Pseudocercospora(0.9300),s:Pseudocercospora_tereticornis_SH278827.07FU(0.7068)	Fungi	Ascomycota	Dothideomycetes	Capnodiales	Mycosphaerellaceae	Pseudocercospora	90	178
OTU493	LS998520	CCTCTCTCCAAGCCCTCCAGCTTGGGTGTTGGGCTGCCGTCCCCCTCCCGTGGCGGGGGTGGGACGGGCCTGAAAGACAACGGCGATGCGATGGTCAGCTCCCGAGCGTATGGGTTTATTTTCCCGCTCTACGGGTGTGATCGGCATCTGCCTCTGCCCTGCAGTGCTGACTCC	d:Fungi(1.0000),p:Ascomycota(1.0000),c:Eurotiomycetes(1.0000),o:Eurotiales(1.0000),f:Elaphomycetaceae(1.0000),g:Elaphomyces(1.0000)	Fungi	Ascomycota	Eurotiomycetes	Eurotiales	Elaphomycetaceae	Elaphomyces	0	58
OTU494	LS998521	CACCACTCAAGCCTGGCTTGGTATTGGAGGTCGCGGTCCGCCGCGCCTCCTAATGTCGCCGGCCGAGTCGTCTGTCTCCGAGCGTTGTGAATCTTCAATTCGCTTTCGAGTACAGGCGGCGCGCGCCGTTAAACCTCTTTTTCA	d:Fungi(1.0000),p:Ascomycota(1.0000),c:Dothideomycetes(1.0000),o:Capnodiales(1.0000),f:Mycosphaerellaceae(1.0000)	Fungi	Ascomycota	Dothideomycetes	Capnodiales	Mycosphaerellaceae	_	289	184
OTU495	LS998522	CACCAATCAAGCCTGGCTTGGTATTGGGCGTCGCGGGTCTGACCCGCGCGCCTTAAAGTCTCACCGGCTGAGCGGCGTCGTCTCTAAGCGTTGTGGAAACTATTCGCGGAGAGGAGGCGCGGCGTGGCCGTTAAATACCCCATCAAA	d:Fungi(1.0000),p:Ascomycota(1.0000),c:Dothideomycetes(1.0000),o:Capnodiales(1.0000),f:Mycosphaerellaceae(1.0000)	Fungi	Ascomycota	Dothideomycetes	Capnodiales	Mycosphaerellaceae	_	890	2770
OTU496	LS998523	CACCACTCAAGCCTGGCTTGGTATTGGGCGCCGCGGCTCGCCGCGCGCCCCAACGTCTCCGGCTGGGCCCCTCGCCTCGAAGCGTCGTGACATCTGTTTTCGCTCGCGAGCGCGGGAGGCCTTCCACGCCGTCAAAACGCCCCCATCAAA	d:Fungi(1.0000),p:Ascomycota(1.0000),c:Dothideomycetes(1.0000),o:Capnodiales(1.0000)	Fungi	Ascomycota	Dothideomycetes	Capnodiales	_	_	0	41
OTU497	LS998524	CTGCCCTCAAGCACGGCTTGTGTGTTGGGCTTCGCCCCCCGTTCTGCGGGGGGCGGGCCCGAAAGGCAGCGGCGGCACCGCGTCCGGTCCTCGAGCGTATGGGGCTTTGTCACCCGCTCTGTAGGCCCGGCCGGCGCCCGCCGGCGACCCCCAAATCAATCTATCCA	d:Fungi(1.0000),p:Ascomycota(0.9900),c:Eurotiomycetes(0.9801),o:Eurotiales(0.9703),f:Trichocomaceae(0.9606),g:Penicillium(0.9510),s:Penicillium_simplicissimum_SH086627.07FU(0.4945)	Fungi	Ascomycota	Eurotiomycetes	Eurotiales	Trichocomaceae	Penicillium	0	33
OTU498	LS998525	CACCAATCGAGCCTGGCTCGGTATTGGGCGACGGGATTGCTTCAGTGTGTCCCGCGCCCCAAAGACCTTACCGGCGGGACGGACCGAATCTCAGCGTTGTGAATCTTTACGAGTCGCTGGCGAGACGGGACGGCCGTGCCGTGAAACCCCCCATTTTCTCAT	d:Fungi(1.0000),p:Ascomycota(1.0000),c:Dothideomycetes(1.0000),o:Capnodiales(1.0000),f:Neodevriesiaceae(1.0000),g:Neodevriesia(1.0000),s:Neodevriesia_strelitziae_SH1549728.08FU(0.7800)	Fungi	Ascomycota	Dothideomycetes	Capnodiales	Neodevriesiaceae	Neodevriesia	0	6
OTU499	LS998526	AACTCTCAACCCCCTTGTTTTGTAATGAAGCAGGCGTGGGCTTGGATTATGGCTGTCTGCTGGACTCTTTAAGTAGAGATCGGCTCGGCTGAAATACACGAGTAACCCAGTTTGAATATTAACGGCTTGACTCGGCGTAATAACTATTACCGCTGAGGACGTCTACTTTTCAAATCGTTAGTGGTGCTTCTAATGCATTTAAAACCTTAAGC	d:Fungi(1.0000),p:Basidiomycota(0.9800),c:Cystobasidiomycetes(0.8526),o:Erythrobasidiales(0.6991),f:Erythrobasidiales_fam_Incertae_sedis(0.5733),g:Erythrobasidium(0.4701),s:Erythrobasidium_hasegawianum_SH194739.07FU(0.3855)	Fungi	Basidiomycota	Cystobasidiomycetes	Erythrobasidiales	_	_	0	6
OTU500	LS998527	CACCAATCGAGCCTGGCTCGGTATTGGGCGTCGCGGGTCCTCGACCCGCGCGCCTTAAAGTCTCACCGGCTGAGCGACCCGTCTCCAAGCGTTGTGGCAACTATTCGCGGAGAGGAGGCGCGGCGTGGCCGTTAAATACCCCATCAAA	d:Fungi(1.0000),p:Ascomycota(1.0000),c:Dothideomycetes(1.0000),o:Capnodiales(1.0000),f:Mycosphaerellaceae(1.0000),g:Zasmidium(0.9300),s:Zasmidium_syzygii_SH195852.07FU(0.7626)	Fungi	Ascomycota	Dothideomycetes	Capnodiales	Mycosphaerellaceae	Zasmidium	3	5
OTU501	LS998528	CACCAATCACGCCTGGCGTGGTATTGGGCGACGGGATTGCTTCAGTGTGTCCCGCGCCCCAAAGACCTTACCGGCGGGACGGACCGAATCTCAGCGTTGTGAATCTTTACGAGTCGCTGGCGAGACGGGACGGCCGTGCCGTTAAACCCCCCATTTTCTCAT	d:Fungi(1.0000),p:Ascomycota(1.0000),c:Dothideomycetes(1.0000),o:Capnodiales(1.0000),f:Neodevriesiaceae(1.0000),g:Neodevriesia(1.0000),s:Neodevriesia_strelitziae_SH1549728.08FU(1.0000)	Fungi	Ascomycota	Dothideomycetes	Capnodiales	Neodevriesiaceae	Neodevriesia	185	1256
OTU502	LS998529	TACCCCCTCAAGCCTCGCTTGGTGTTGGACCCCGCCCCCGCCGTTCGCGCGAGGGCGCCGTCCGAAAGTCATCGGCGCCCGTCGCCGGCCCCAGCGTTGTGGAATCATCCGCTGCGGCCCGGCCGACGTGGTTGCCTCGCACCCATCAGTACC	d:Fungi(1.0000),p:Ascomycota(1.0000)	Fungi	Ascomycota	_	_	_	_	1113	3996
OTU503	LS998530	CACCACTCAAGCCTAGCTTGGTATTGGGCGCCGCGGCGATCTCCATCGCTGCGCGCCTTAAAGTCTCCGGCTGAGCAGTCTGTCTCCGAGCGTTGTGACACATGTCGCTAGGGAGTGCAGGTCTGCCGCGGCCGTTAAACACCCCATCAAA	d:Fungi(1.0000),p:Ascomycota(1.0000),c:Dothideomycetes(1.0000),o:Capnodiales(1.0000),f:Mycosphaerellaceae(1.0000),g:Mycosphaerella(0.6300)	Fungi	Ascomycota	Dothideomycetes	Capnodiales	Mycosphaerellaceae	_	0	3
OTU504	LS998531	CACCACTCAAGCCTCGCTTGGTATTGGGCGTCGCGGTCAGCCGCGTGCCTTAAATCGACCGGCTGGGTCTACCGTCCCCTAAGCGTTGTGGAAACTATTCGCTAAAGGTGCCGTCTGGTAGTTCACGCCGTGAAAACAAACCACTTTCAAA	d:Fungi(1.0000),p:Ascomycota(1.0000),c:Dothideomycetes(1.0000),o:Capnodiales(1.0000),f:Davidiellaceae(1.0000),g:Cladosporium(1.0000)	Fungi	Ascomycota	Dothideomycetes	Capnodiales	Davidiellaceae	Cladosporium	3565	5633
OTU505	LS998532	ACCTCTCACCTTTGACGGTTTCTAATGACCGTTCAAATGCGTGGATTTGGGTGTCTGCCTGGTGAACAACCTTATGGCTCGCCTTAAAAGTATTAGCTCGGTTCTAGTTCCATGGCCTGAGGCGTAATAAGTTATTCGTCTCTGGGACTTGGTCTGGTCGGCTTCCAATACCCATCTAATCTCTTG	d:Fungi(1.0000),p:Basidiomycota(1.0000),c:Tremellomycetes(1.0000),o:Tremellales(1.0000),f:Tremellales_fam_Incertae_sedis(1.0000),g:Bullera(1.0000)	Fungi	Basidiomycota	Tremellomycetes	Tremellales	_	Bullera	524	2145
OTU506	LS998533	AATCATCAATCCCCATGGGTTTTTATTAACCTGTGGTGTGCATTGGATGTGGGTGTCTGCCAGTAACATGGCTCGCCTGAAATGTGTTAGCTGGGATATTCTTCTTTGATAGCTGGACGTGATAAGTTTCGTCCTGATGCTTGATTGGAAGGCCCGCTCCTAATCACCATTATTCTTTTGA	d:Fungi(1.0000),p:Basidiomycota(1.0000),c:Tremellomycetes(1.0000),o:Tremellales(1.0000),f:Tremellales_fam_Incertae_sedis(1.0000),g:Bullera(1.0000),s:Bullera_penniseticola_SH207781.07FU(1.0000)	Fungi	Basidiomycota	Tremellomycetes	Tremellales	_	Bullera	0	64
OTU507	LS998534	ACCTCTCACCTCTGACGGTTTTGTAATAGAACCGCTCAGATGCGTGGATATGGGCGCCTGCCTGGTGAACAACCTTATGGCTCGCCTGAAATGTATTAGCTGGGATCTGCATGTCAGACCGGAGGCGTAATAAGTTATTCGTCTCGCGACTTGATGGTGTAGCCTGCTTCTAAATCATTACACTTTTTTGAA	d:Fungi(1.0000)	Fungi	_	_	_	_	_	686	2655
OTU508	LS998535	CACCAATCAAGCCTGGCTTGGTATTGGGCGACGGGGACCTCACAGCCCCCGCGCCTCAATGACCCCGGCGGGACGGACCGTATCTCAGCGTTGTGGTAAAAAGCCGCTGGCGAGACGGGACCGGCCGTGCCGTTAAACAACCCCATTCTAA	d:Fungi(1.0000),p:Ascomycota(0.8900),c:Dothideomycetes(0.7120),o:Capnodiales(0.5696),f:Teratosphaeriaceae(0.3019),g:Neodevriesia(0.1509),s:Neodevriesia_poagena_SH206058.07FU(0.0634)	Fungi	Ascomycota	Dothideomycetes	_	_	_	0	3
OTU509	LS998536	GTACTCTCAAGCTCTGCTTGGTGTTGGGTGTTTGTCCCGCGTTGCGTGTGGACTCGCCTTAAAGCAATTGGCAGCCGGCATATTGGCCTTGGAACGCAGCACATTTTGCGATCCTAGTCATACTTGTTGGCATCCATCAAGCCTATACATTAAC	d:Fungi(1.0000),p:Ascomycota(1.0000),c:Dothideomycetes(1.0000)	Fungi	Ascomycota	Dothideomycetes	_	_	_	0	6
OTU510	LS998537	CACCAATCAAGCCTCGCTTGGTATTGGGCGATGCGGCCTGCCCGCACGCCTCAAATGCAACGGCCGAACGTGCTCTCCTCCGGCGTCGTGGAAACATACCGCTATGGGGATGAGGGCGACTCGTGCCGCACAAACCTAAATTTCAAA	d:Fungi(1.0000),p:Ascomycota(1.0000),c:Dothideomycetes(1.0000),o:Capnodiales(1.0000),f:Capnodiaceae(1.0000),g:Leptoxyphium(1.0000),s:Leptoxyphium_kurandae_SH178404.07FU(1.0000)	Fungi	Ascomycota	Dothideomycetes	Capnodiales	Capnodiaceae	Leptoxyphium	42	466
OTU511	LS998538	TAAACCTCAATCCCCTGGGTCTTGCGACCTGGGTGGACTTGGATCTTGGGCGTCTGCCAGCTAATGGCTCGCCTCAAATGACTTAGTGGGATTAGCGCCCATGGTTTCAGACGTAATAAGTTTCGTCTGGCTGTGTGGTGTGTTGCCCTCTGACAAAACCCAATCATTTGTAA	d:Fungi(1.0000),p:Basidiomycota(1.0000),c:Tremellomycetes(1.0000),o:Tremellales(1.0000),f:Tremellales_fam_Incertae_sedis(1.0000),g:Fellomyces(1.0000),s:Fellomyces_chinensis_SH019988.07FU(1.0000)	Fungi	Basidiomycota	Tremellomycetes	Tremellales	_	Fellomyces	0	6
OTU512	LS998539	CACCACTCAAGCCTCGCTTGGTATTGGGCGTCGCGGTCCGCCGCGTGCCTCAAATCGACCGGCTGGGTCGATCGCACCCTCAGCGTTGTGCAAACTAATCGCCGAAGGAGTTGTGGTCGGTCACGCCGTGAAACAAACCAATTTTCAAT	d:Fungi(1.0000),p:Ascomycota(1.0000),c:Dothideomycetes(1.0000),o:Capnodiales(1.0000),f:Capnodiales_fam_Incertae_sedis(1.0000),g:Toxicocladosporium(1.0000),s:Toxicocladosporium_rubrigenum_SH202299.07FU(0.8400)	Fungi	Ascomycota	Dothideomycetes	Capnodiales	_	Toxicocladosporium	0	25
OTU513	LS998540	AACTCTCAACCCCCTCATTTTGTAATGAAATGCAGCGTGGGCTTGGATTATGGCTGCCTGCCGGCTTAATTGCCGACTCAGCTGAAATATACGAGCAACCCAGTTTAAAAACCTGACGGCTTGACTCGGCGTAATAATTATTTCGCTGAGGACGTCTTACCTTTAAATCGTTAGTGGTGCTTCTAATGCATTTTCATTTTAAGC	d:Fungi(1.0000),p:Basidiomycota(1.0000),c:Microbotryomycetes(0.9800),o:Sporidiobolales(0.9604),f:Sporidiobolales_fam_Incertae_sedis(0.9412),g:Sporobolomyces(0.8941),s:Sporobolomyces_vermiculatus_SH115469.07FU(0.8494)	Fungi	Basidiomycota	Microbotryomycetes	Sporidiobolales	_	Sporobolomyces	692	1354
OTU514	LS998541	TAAACCTCAATCCCCTGGGTTTTGCGACCTGGGTGGACTTGGATCTTGGGCGTCTGCCAGCTAATGGCTCGCCTCAAATGACTTAGTGGGATTAGCACCCATGGCTTCAGACGTAATAAGTTTCGTCTGGCTGTGTGGTGTGTTGCCCTCTGACAAACCCCAACTATTTGTAA	d:Fungi(1.0000),p:Basidiomycota(1.0000),c:Tremellomycetes(1.0000),o:Tremellales(1.0000),f:Tremellales_fam_Incertae_sedis(1.0000),g:Fellomyces(1.0000),s:Fellomyces_chinensis_SH019988.07FU(1.0000)	Fungi	Basidiomycota	Tremellomycetes	Tremellales	_	Fellomyces	0	21
OTU515	LS998542	CACAGTCAAGCACAGCTTGGTGATGGGCGACCGCCCCCGCCCCCGCGCGGAAGGGCCCGCCTCGAATGCATCCGGCAGCTGGCACATCGGGAGTTGCAGCGCAGCACAGTCGCGTAGCAGCACCGGGAGCCGCCCACCGGGAGTCGAAGACACACCGAA	d:Fungi(1.0000),p:Ascomycota(1.0000),c:Dothideomycetes(1.0000),o:Pleosporales(1.0000),f:Pleosporales_fam_Incertae_sedis(1.0000),g:Bahusandhika(1.0000),s:Bahusandhika_indica_SH1244393.08FU(1.0000)	Fungi	Ascomycota	Dothideomycetes	Pleosporales	_	Bahusandhika	0	3
OTU516	LS998543	AACTCTCAACCCCCTCATTTTGTAATGAAGTGAGCTGCGGGCTTGGTTTATGGCTGTTGTCGGCGTAAAGGCCGGCTCGGCTGAAATTGACGAGCGACCCAGTTTGAATACCAGACGGCTTGACTCGGCGTAATAACTATTACCGCTGAGGACGTCTACCTTTCAAATCGTTAGTGGTGCTTCTAATGCATTTATAACTTTAAGC	d:Fungi(1.0000),p:Basidiomycota(0.9800),c:Cystobasidiomycetes(0.9506),o:Cystobasidiomycetes_ord_Incertae_sedis(0.9221),f:Symmetrosporaceae(0.8944),g:Symmetrospora(0.8676)	Fungi	Basidiomycota	Cystobasidiomycetes	_	Symmetrosporaceae	Symmetrospora	237	586
OTU517	LS998544	CAACCATCAAGCTCTGCTTGCGTTGGGGATCCGCGGCTGCCCGCGGTCCCTCAAAAACAGTGGCGGGCTCGCTAGTCACACCGAGCGTAGTAACTCTACATCGCTATGGTCGTGCGGCGGGTTCTTGCCGTAAAACCCCCCAATTTCTAA	d:Fungi(1.0000),p:Ascomycota(1.0000),c:Sordariomycetes(1.0000),o:Sordariales(1.0000),f:Sordariaceae(1.0000)	Fungi	Ascomycota	Sordariomycetes	Sordariales	Sordariaceae	_	95	131
OTU518	LS998545	AAACCTCAACTCCAAGTTTGGTTAATCCGAGCTTGGATGTTGGATGTGGGTGTTTGTCAATGCCAAGTTGACTCGCCTTAAAAGTGTAAGCTGGATTAGTCTTTGACTGGTTCCCCTAGGCGTAATAAGTATTTCGCTTAGGACACGAGTTCGCTCGTGGCCAGAACTTGACAATAGTCTGCTTTCTATACCCTACACACTTGTGTGTAACTTCTTGAC	d:Fungi(1.0000),p:Basidiomycota(1.0000),c:Tremellomycetes(1.0000),o:Tremellales(0.9900),f:Tremellales_fam_Incertae_sedis(0.9801),g:Cryptococcus(0.9703)	Fungi	Basidiomycota	Tremellomycetes	Tremellales	_	Cryptococcus	0	191
OTU519	LS998546	CACCAATCAAGCCTGGCTTGGTATTGGGCGACGGGGCCGTCTCACACACGCCCCGCGCCCCAATGACTCCCCGGCGGGACGGACTGGATCTCAGCGTTGTGCAAATGTCGCTGGCGATTTCCGGGACGGCCGTGCCGTGAAAACCCCCCAATCTATCACA	d:Fungi(1.0000),p:Ascomycota(0.9900),c:Dothideomycetes(0.9801),o:Capnodiales(0.9703),f:Teratosphaeriaceae(0.9606),g:Neodevriesia(0.9510),s:Neodevriesia_capensis_SH188194.07FU(0.9415)	Fungi	Ascomycota	Dothideomycetes	Capnodiales	Teratosphaeriaceae	Neodevriesia	783	856
OTU520	LS998547	TAGACTCTTATACCTAGTTTTCTATGTATGAGCTTTGGACGCTGCCATTCTGTGGCTCGTCTTAAATGTCTAAGTGGAATGCGTAATAAGTTTTCGCTCCCTCCACTCTAATACTCTTTAG	d:Fungi(1.0000),p:Basidiomycota(1.0000),c:Tremellomycetes(0.9500),o:Tremellales(0.9025),f:Tremellales_fam_Incertae_sedis(0.8574)	Fungi	Basidiomycota	Tremellomycetes	Tremellales	_	_	134	24
OTU521	LS998548	GTACCTTCAAGCTCTGCTTGGTGTTGGGTGTTTGTCTCGCCTTTGCGTGTAGACTCGCCTCAAAACGATTGGCAGCCGGCGTATTGATTTCGGAGCGCAGTACATCTCGCGCTTTGCACTCAGAACGACAGCGTCCAAAAAGTACATTTTACAC	d:Fungi(1.0000),p:Ascomycota(0.9400),c:Dothideomycetes(0.6768),o:Pleosporales(0.4873),f:Pleosporales_fam_Incertae_sedis(0.3265),g:Peyronellaea(0.0784)	Fungi	Ascomycota	Dothideomycetes	_	_	_	0	17
OTU522	LS998549	CAACCCTTAAGCCTAGCTTAGTGTTGGGAGCCTACTGCTTTTGCTAGCTGTAGCTCCTGAAATCCAACGGCGGATCTGCGATATCCTCTGAGCGTAGTAATCTTTTTCTCGCTTTTGACTGGAGTTGCAGCGTCTTTAGCCGCTAAACCCCCCAATTTTTAAT	d:Fungi(1.0000),p:Ascomycota(1.0000),c:Sordariomycetes(1.0000),o:Xylariales(1.0000),f:Amphisphaeriaceae(1.0000),g:Pestalotiopsis(0.9900),s:Pestalotiopsis_adusta_SH268539.07FU(0.3960)	Fungi	Ascomycota	Sordariomycetes	Xylariales	Amphisphaeriaceae	Pestalotiopsis	0	8
OTU523	LS998550	CAACCCTCAAGCTCTGCTTGGTATTGGGCGACGTCCGCTGCCGGACGCGCCTCGAAGACCTCGGCGACGGCGTCCCAGCCTCGAGCGTAGTAGTAAAATATCTCGCTTTGGAGCGCTGGGCGACGGCCGCCGGACAATCGACCTTCGGTCTGTATTTTTTCCAA	d:Fungi(1.0000),p:Ascomycota(0.9900),c:Dothideomycetes(0.9801),o:Botryosphaeriales(0.9703),f:Botryosphaeriaceae(0.9606),g:Guignardia(0.4035)	Fungi	Ascomycota	Dothideomycetes	Botryosphaeriales	Botryosphaeriaceae	_	17764	146
OTU524	LS998551	ACACCCTCAAGCTCTGCTTGGTGTTGGGCGTCTGTCCCGCCTCTGCGCGTGGACTCGCCCCAAATTCATTGGCAGCGGTCTTTGCCTCCTCTCGCGCAGCACATTGCGCTTTAGAGGGGTGTGGGCCGCGTCCACGAAGCAACATTATCGT	d:Fungi(1.0000),p:Ascomycota(1.0000),c:Dothideomycetes(0.9800),o:Pleosporales(0.9604)	Fungi	Ascomycota	Dothideomycetes	Pleosporales	_	_	0	5
OTU525	LS998552	ACACCCTCAAGCTCTGCTTGGTGTTGGGCGTCTGTCCCGCCTCCGTGCGCGGACTCGCCTCAAAGTCATTGGCAGCGGTCTCGTCGGCTTCTCGCGCAGCACATTTGCGCTTCTCGGAGCCCCGGCGGATCAGCGTCCAGCAAGCAATTTCATG	d:Fungi(1.0000),p:Ascomycota(1.0000),c:Dothideomycetes(1.0000),o:Pleosporales(1.0000),f:Pleosporales_fam_Incertae_sedis(1.0000),g:Periconia(1.0000),s:Periconia_pseudobyssoides_SH180757.07FU(0.9700)	Fungi	Ascomycota	Dothideomycetes	Pleosporales	_	Periconia	19	207
OTU526	LS998553	CACCACTCAAGCTATGCTTGGTATTGGGCGTCGTCCTTAGTTGGGCGCGCCTTAAAGACCTCGGCGAGGCCACTCCGGCTTTAGGCGTAGTAGAATTTATTCGAACGTCTGTCAAAGGAGAGGAACTCTGCCGATTGAAACCTTTTATTTTTCTA	d:Fungi(1.0000),p:Ascomycota(1.0000),c:Dothideomycetes(0.9700),o:Dothideales(0.9409),f:Dothioraceae(0.9127),g:Aureobasidium(0.8670)	Fungi	Ascomycota	Dothideomycetes	Dothideales	Dothioraceae	Aureobasidium	192	428
OTU527	LS998554	CACACCCCAAGCTCTGCTTGATGTTGGACGATGCCTTGGCCCTTCTGGGCTGGGGCACGTCTGGAACCCGTGGGCGCCCCCGCCGAACCACGAGCGTAGCAAGACGCAAGTCACTCGCTTCTGTCGGTCTCGGTGGAGGGTCTGCCTAATCCATTTCTGAA	d:Fungi(1.0000),p:Ascomycota(1.0000),c:Dothideomycetes(1.0000),o:Venturiales(1.0000),f:Sympoventuriaceae(1.0000),g:Ochroconis(1.0000),s:Ochroconis_cordanae_SH1551238.08FU(1.0000)	Fungi	Ascomycota	Dothideomycetes	Venturiales	Sympoventuriaceae	Ochroconis	0	16
OTU528	LS998555	AACTCTCAACCCCCCTATTTTGTAATGAAATAGGCGCTTGGGCTTGGATTATGGCTGTTTTGCAGGAGAAGTTAAGTCTTTCACCGGCTCAGCTGAAATACACGAGCAACCCAGTTTGAATATTAACGGCTTGACTCGGCGTAATAGCTTTATTATCGCTGAGGACGTTTCATATCAAGATAGTGGTGCTTCTAATGCGTCGCTTGAAATATAGCACATCTTAAGC	d:Fungi(1.0000),p:Basidiomycota(0.9800),c:Cystobasidiomycetes(0.6566),o:Erythrobasidiales(0.3940),f:Erythrobasidiales_fam_Incertae_sedis(0.2364),g:Erythrobasidium(0.1371)	Fungi	Basidiomycota	Cystobasidiomycetes	_	_	_	46	17
OTU529	LS998556	TCACCTCTCAAACCCCGTGTTTGTTGTTGGACCCGAGTCCCGCGCGAGCGTGGACTGGTCCCAAAGATAATGACGGCGTCCGCGTGGACCCCCGGTGCAACGAGCTTTTCTTTTGAAGCGCGCGTCGAGGGAACCGCGGTACGGCCGGTCGACACCTTTTTCTTTTACAA	d:Fungi(1.0000),p:Ascomycota(1.0000),c:Sordariomycetes(1.0000),o:Magnaporthales(1.0000),f:Magnaporthaceae(1.0000),g:Pyricularia(1.0000)	Fungi	Ascomycota	Sordariomycetes	Magnaporthales	Magnaporthaceae	Pyricularia	0	3
OTU530	LS998557	CACCACTCAAGCCTCGCTTGGTATTGGGCGACGCGGTCCGCCGCGCGCCTTAAATCGACCGGCTGGGTCGATCGCACCCTCAGCGTTGTGGAAACTATTCGCTAAAGGAGTCGCGGTCGGTCACGCCGTGAAACAAACCAATTTTTCAAT	d:Fungi(1.0000),p:Ascomycota(1.0000),c:Dothideomycetes(1.0000),o:Capnodiales(1.0000),f:Capnodiales_fam_Incertae_sedis(1.0000),g:Toxicocladosporium(1.0000),s:Toxicocladosporium_strelitziae_SH202294.07FU(0.6700)	Fungi	Ascomycota	Dothideomycetes	Capnodiales	_	Toxicocladosporium	320	756
OTU531	LS998558	ACACCACTCCAGCCCAGCTGGGTGTTGGGCGTCCGCGGTTTTCGCCGCGCGCCTCAATGTCTCTCGGCCGCGCCGACCGTCTCCCAGCGTTGTGGCATCACATTTTCGCTCCGGAGCTCGGCCGTCGCGTCGCCGTCGACCCAAACCATTTCATTAA	d:Fungi(1.0000),p:Ascomycota(0.9100),c:Dothideomycetes(0.8190),o:Capnodiales(0.7043)	Fungi	Ascomycota	Dothideomycetes	Capnodiales	_	_	46	16
OTU532	LS998559	TAAACCTCACCTCTACTGTTTTTCATTAGACATGTAGACTGGTGCTTTGGGCGTCTGCCGTTCAGTCTGGCTCGCCTTAAATGTCTAAGTGGAATGCGTAATAAGTCTTCGCAACCCTCCACTCTAATACAACACTTTATA	d:Fungi(1.0000),p:Basidiomycota(1.0000),c:Tremellomycetes(1.0000),o:Tremellales(1.0000),f:Tremellales_fam_Incertae_sedis(1.0000),g:Dioszegia(1.0000)	Fungi	Basidiomycota	Tremellomycetes	Tremellales	_	Dioszegia	1	16
OTU533	LS998560	AGACTCAACCCCCCTGGTTTATGATCGGGAAGGGTTGGATGTGGGTGTTGCCGACTGCCGGCTCGCCTTAAATGTCTTAGCGGCTTGGAAGCCCCGACCTAGCGTAATAAGTTTCGCTGGAGAGGGTGTGGACGACTGCTCACAACCGCCTTTGGGCAACTTTTTGA	d:Fungi(1.0000),p:Basidiomycota(0.8800),c:Tremellomycetes(0.7744),o:Tremellales(0.6815),f:Trimorphomycetaceae(0.5997),g:Saitozyma(0.5277)	Fungi	Basidiomycota	Tremellomycetes	Tremellales	_	_	0	10
OTU534	LS998561	GTACCTTCAAGCTCTGCTTGGTGTTGGGTGTTTTGTCTCGCCTCTGCGTGTAGACTCGCCTTAAAACAATTGGCAGCCGGCGTATTGATTTCGGAGCGCAGTACATCTCGCGCTTTGCACTCATAACGGCGACGTCCAAAAGTACATTTTTACAC	d:Fungi(1.0000),p:Ascomycota(0.8400),c:Dothideomycetes(0.7056),o:Pleosporales(0.5927),f:Didymellaceae(0.4623),g:Ascochyta(0.1572),s:Ascochyta_herbicola_SH2232092.08FU(0.0487)	Fungi	Ascomycota	Dothideomycetes	_	_	_	1165	464
OTU535	LS998562	CACCACTCAAGCACTGCTTGGTATTGGGCGTCTCGTCCCTTCGGGGGCGCGCCTCAAAGACCTCGGCGAGGCCTCACCGGCTTTAGGCGTAGTAGAATTTATTCGAACGTCTGTCAAAGGAGAGGACTTCTGCCGACTGAAGCCTTTATTTTTTCTAA	d:Fungi(1.0000),p:Ascomycota(1.0000),c:Dothideomycetes(1.0000),o:Dothideales(0.9900),f:Dothioraceae(0.9801),g:Kabatiella(0.5783)	Fungi	Ascomycota	Dothideomycetes	Dothideales	Dothioraceae	_	0	5
OTU536	LS998563	AACTCTCAACCCCCTCATTTTGTAATGAAGTGTAGCGTGGGCTTGGATTATGGCTGTCTGTCGGCTTAACCGCCGGCTCAGCTGAAATACACGAGCAACCCAGTTTAAAACCCTGACGGCTTGACTCGGCGTAATAATTATTTCGCTGAGGACGTCTAACCTTTAAATCGTTAGTGGTGCTTCTAATGCATTATTCATTTAAGC	d:Fungi(1.0000),p:Basidiomycota(1.0000),c:Cystobasidiomycetes(1.0000),o:Cystobasidiomycetes_ord_Incertae_sedis(1.0000),f:Symmetrosporaceae(1.0000),g:Symmetrospora(1.0000)	Fungi	Basidiomycota	Cystobasidiomycetes	_	Symmetrosporaceae	Symmetrospora	0	33
OTU537	LS998564	CAACCATCAAGCACAGCTTGGCAATGGCCGTCGCCGGCAGCCCCTCTCCGGGCGCCGGCGTGTGCCCAAAACCGTCGGCAGAGTCACGCGGACCCGCCGGGCGTAGCAGAAAAGGAAGGGCCCTCAGGCTCGACCCCTCACGTCCAACGCGACCGCGCCCCGCGCCGTAAAACCAATGGCCCGCGAGGGTCGCACCCACAA	d:Fungi(1.0000)	Fungi	_	_	_	_	_	0	3
OTU538	LS998565	CACCAATCACGCCTGGCGTGGTATTGGGCGACGGGGTGCTCACGCTCCCCGCGCCCCAAAGACCTTTCCGGCGGGACGGACCGAATCTCAGCGTTGTGAATCTTTTACGAGTCGCTGGCGAGACGGGACGGCCGTGCCGTTAAACCCCCCATCTTCCACAT	d:Fungi(1.0000),p:Ascomycota(0.9900),c:Dothideomycetes(0.7524),o:Capnodiales(0.5718),f:Teratosphaeriaceae(0.4346),g:Devriesia(0.3259),s:Devriesia_ficus_SH009139.07FU(0.2445)	Fungi	Ascomycota	Dothideomycetes	_	_	_	93	281
OTU539	LS998566	TCCTCTCTCAAACCTCGTGTTTGGTGTTGGACCGCGTTGGACCGCCTCCATGGCCAACTGGTCTCAAAGACAATGACGGCGTCCCAGGGACCCTCTTCGCACTGAGTTCTCCGGAGCACGCGTAGAGTTTCAAGGCCCCCGGGACCCGGTCACCTTTATATTTTTCTA	d:Fungi(1.0000),p:Ascomycota(1.0000),c:Eurotiomycetes(1.0000),o:Chaetothyriales(1.0000),f:Trichomeriaceae(0.9500),g:Trichomerium(0.5415),s:Trichomerium_dioscoreae_SH1597914.08FU(0.3087)	Fungi	Ascomycota	Eurotiomycetes	Chaetothyriales	Trichomeriaceae	_	0	3
OTU540	LS998567	CAACCCTCGAGCCCGTCTTCATTGACGGGATCGGTGTTGGGACCCGGCGAGCGAGGACGTAGTCCTCTGCCGGCCCCGAAATTCAGTGGCGGCCCGTTGCGGCGACCTCTGCGTAGTAACTCAACCTCGCACTGGGACAGCATCGCGGCCACGCCGTAAAACCCCCGACTTTTTTAA	d:Fungi(1.0000),p:Ascomycota(1.0000),c:Sordariomycetes(1.0000),o:Hypocreales(1.0000),f:Cordycipitaceae(1.0000),g:Simplicillium(1.0000),s:Simplicillium_cylindrosporum_SH262021.07FU(0.5600)	Fungi	Ascomycota	Sordariomycetes	Hypocreales	Cordycipitaceae	Simplicillium	0	288
OTU541	LS998568	CACCAATCAAGCCTGGCTTGGTATTGGGCGACGGGGCTGTGTCACGCACGCCCCGCGCCCCAATGACTCCCCGGCGGGACGGACTGGATCTCAGCGTTGTGCAAATGTCGCTGGCGATTTCCCGGACGGCCGTGCCGTGAAAACCCCCAATCTATCACA	d:Fungi(1.0000),p:Ascomycota(1.0000),c:Dothideomycetes(1.0000),o:Capnodiales(1.0000),f:Teratosphaeriaceae(1.0000),g:Neodevriesia(1.0000),s:Neodevriesia_capensis_SH188194.07FU(1.0000)	Fungi	Ascomycota	Dothideomycetes	Capnodiales	Teratosphaeriaceae	Neodevriesia	0	5
OTU542	LS998569	CACCAATCAAGCCTGGCTTGGTGTTGGGCCCCGGGGCGACCCGGACCCCAATGTCCGCCGGCCGGACGACCCGGACCTCAGCGTTATGGCACTGTAAAGTTCCGCTGGAGGGCAAGGGGCGACCGCGCCGTCAACGAATACTTTCTAAAA	d:Fungi(1.0000),p:Ascomycota(0.9800),c:Dothideomycetes(0.9604),o:Capnodiales(0.9412)	Fungi	Ascomycota	Dothideomycetes	Capnodiales	_	_	0	2
OTU543	LS998570	TCCTCTCTCTACCCTCTCGGGGTGGGCGTTGGACCGAGTGGTGGTTCGTCCGCGACTGGTCTCAAAGACAATGACGGCGTCCGTGGGGCCCTCTTCGCAACGAGTCTTTCGAGACACGCGGGGAGTTGCAAGGCCTCGTCGGGTCGGTCTGACCTTTTATTTTCTCA	d:Fungi(1.0000)	Fungi	_	_	_	_	_	0	10
OTU544	LS998571	CCAACCATCAAGCACCGCTTGGCGTTGGGCGCTTGTCCCCGCCCCCGGGCCGGGACTCGCCCCGAATCCATTGGCAGCCCCCGCACCGGGCCACACGAGCGCAGCAGAATCCGCGCCTCGGGCACGGCGCGTGGGCGACCCACTGAGCGACCCCCC	d:Fungi(1.0000),p:Ascomycota(1.0000),c:Dothideomycetes(0.9900),o:Pleosporales(0.9801)	Fungi	Ascomycota	Dothideomycetes	Pleosporales	_	_	0	2
OTU545	LS998572	CACCAATCACGCCTGGCGTGGTATTGGGCGACGGGGTGCTCACGCTCCCCGCGCCCCAAAGACCTTACCGGCGGGACGGACCGAATCTCAGCGTTGTGAATCTTTTACGAGTCGCTGGCGAGACGGGACGGCCGTGCCGCTAAACCCCAATTTTCCACAT	d:Fungi(1.0000),p:Ascomycota(1.0000),c:Dothideomycetes(0.9900),o:Capnodiales(0.9801),f:Teratosphaeriaceae(0.9703),g:Devriesia(0.9606),s:Devriesia_ficus_SH009139.07FU(0.9510)	Fungi	Ascomycota	Dothideomycetes	Capnodiales	Teratosphaeriaceae	Devriesia	63	65
OTU546	LS998573	CACCCCTCAAGCCTGGCTTGGTATTGGGCGTCGCGGGCCTCGCCCGCGCGCCTTAAAGTCTCCCCGGCTGGACCGTTTGTCCCTGAAGCGTCGTGCAAACCTCGCGGTGGGATCTGATGGGCTGGCCGTTAAATCTTTATCAAA	d:Fungi(1.0000),p:Ascomycota(1.0000),c:Dothideomycetes(1.0000),o:Capnodiales(1.0000),f:Mycosphaerellaceae(1.0000)	Fungi	Ascomycota	Dothideomycetes	Capnodiales	Mycosphaerellaceae	_	110	114
OTU547	LS998574	CACCAATCACGCCTGGCGTGGTATTGGGCGACGGGGCCGTCACACGCCCCGCGCCCCAATGACCCCGGCGGGACGGACCGAATCTCAGCGTTGTGATTTCTCAAGTCGCTGGCGAGACGGGACGGCCGTGCCGTTAAACAACCCCTTTGTAA	d:Fungi(1.0000),p:Ascomycota(1.0000),c:Dothideomycetes(0.9900),o:Capnodiales(0.9801),f:Teratosphaeriaceae(0.3528),g:Devriesia(0.1235)	Fungi	Ascomycota	Dothideomycetes	Capnodiales	_	_	165	473
OTU548	LS998575	AACCTCACCCCACTTGGGTTTTTGCCTGAGTGGTTGGTGGATTGGGCGTCTGCCGTCACCGGCTCGCCTGAAAAGCATAAGCGCCTTGGATGTAATACGTTTCATCCTCTTGGGTGGCTGATAACCCCACATATCTCATG	d:Fungi(1.0000),p:Basidiomycota(1.0000),c:Tremellomycetes(1.0000),o:Tremellales(1.0000),f:Tremellales_fam_Incertae_sedis(1.0000),g:Cryptococcus(1.0000)	Fungi	Basidiomycota	Tremellomycetes	Tremellales	_	Cryptococcus	305	281
OTU549	LS998576	ACCTCTCACCTCTGACGGTTTTGTAATAGAACCGCTCAGATGCGTGGATATGGGCGCCTGCCTGGTGAACAACCTTATGGCTCGCCTGAAATGTATTAGCTGGGATCTGCATGTCAGACCGGAGGCGTAATAAGTTATTCGTCTCTGGGACTTGGTCTGGTCGGCTTCCAATACCCATCTAATCTCTTG	d:Fungi(1.0000)	Fungi	_	_	_	_	_	0	6
OTU550	LS998577	TCACCATTCAAGCCTGGCTTGGTATTGGGTGCCGTCCTGCCCTCTGCGGCGTGGACGCTCCCTAAAACTATCGGCGGTGCAGCACCGGCTTCGAGCGTAGCAGACCTTCGCTTTCGGGGACCCGGTGAGGCAGCGGCCGCGACGCACAACCTTTT	d:Fungi(1.0000),p:Ascomycota(0.9500),c:Dothideomycetes(0.9025),o:Patellariales(0.8574),f:Patellariaceae(0.8145),g:Rhytidhysteron(0.7738),s:Rhytidhysteron_rufulum_SH022581.07FU(0.3946)	Fungi	Ascomycota	Dothideomycetes	Patellariales	Patellariaceae	Rhytidhysteron	0	7
OTU551	LS998578	GTACCCTCAAGCTCTGCTTGGTGTTGGGTGTTTGTCCACTGTCGTGGACTCGCCTTAAAGTCATTGGCAGCCAGTGTTTTGGTATTGAAGCGCAGCACATTTTGCGCCTCTAGCCTAGAGCACTCGCGTCCAGTAAGCCTTTTTCCAC	d:Fungi(1.0000),p:Ascomycota(1.0000),c:Dothideomycetes(0.9400),o:Pleosporales(0.8836)	Fungi	Ascomycota	Dothideomycetes	Pleosporales	_	_	0	2
OTU552	LS998579	CGCCAATCGAGCCTGGCTCGGTATTGGGCGTCGTGGGCGGAAACGCCCGCGCGCCTTAAAGTCTCACCGGCTGAGCGACCCGTCTCTAAGCGTTGTGGAAACTATTCGCGGCGAGTGCGGTGTCGGAGCGGCCGTTAAATACCCCATCAAA	d:Fungi(1.0000),p:Ascomycota(1.0000),c:Dothideomycetes(1.0000),o:Capnodiales(1.0000),f:Mycosphaerellaceae(1.0000),g:Zasmidium(0.9300),s:Zasmidium_cellare_SH195839.07FU(0.4650)	Fungi	Ascomycota	Dothideomycetes	Capnodiales	Mycosphaerellaceae	Zasmidium	0	8
OTU554	LS998581	CACCACTCCAGCCTCGCTGGGTATTGGGCGCCGCGGCCTCCGCGCGCCTTAATGTCTCCGGCCGAGCCGACCGTCTCTAAGCGTTGTGGCACAACTGTTTCGCTTTCGGGACCGGTCCGGCGACGCGCCGTTAAACCCTTTCTCAAA	d:Fungi(1.0000),p:Ascomycota(1.0000),c:Dothideomycetes(1.0000),o:Capnodiales(1.0000),f:Teratosphaeriaceae(0.6400),g:Teratosphaeria(0.4096),s:Teratosphaeria_complicata_SH200513.07FU(0.2499)	Fungi	Ascomycota	Dothideomycetes	Capnodiales	_	_	0	27
OTU555	LS998582	TCCTCCCTCCAAAACCCTGCTTTACCGCGGGCGTTTCGGGTGTTGGACCGCGTTGGACCGTTCGCGGCCAACTGGTCTCAAAGACAATGACGGGCGTCCATGGGACCCTCTTCGCACTGAGCTTTCCGGAGCACGCGTCGAGTTGCAAGGTCTTGTGGGCCCGGCCACCTCTAAATCTATTTTTTCA	d:Fungi(1.0000),p:Ascomycota(1.0000),c:Eurotiomycetes(1.0000),o:Chaetothyriales(1.0000)	Fungi	Ascomycota	Eurotiomycetes	Chaetothyriales	_	_	52	925
OTU556	LS998583	ACCTCTCACCTTTGACGGTTTCTAATGACCGTTCAAATGCGTGGATTTGGGTGTCTGCCTGGTGAACAACCTTATGGCTCGCCTTAAAAGTATTAGCTCGGTTCTAGTTCCATGGCCTGAGGCGTAATAAGTTATTCGTCTCGCGACTTGATGGTGTAGCCTGCTTCTAAATCATTACACTTTTTTGAA	d:Fungi(1.0000),p:Basidiomycota(0.9800),c:Tremellomycetes(0.9604),o:Tremellales(0.9412),f:Tremellales_fam_Incertae_sedis(0.9224),g:Bullera(0.9039)	Fungi	Basidiomycota	Tremellomycetes	Tremellales	_	Bullera	0	3
OTU557	LS998584	CACCACTCAAGCCTCGCTTGGTGTTGGACCCCGCCCCCGCCGTTCGCGCGAGGGCGCCGTCCGAAAGTCATCGGCGCCCGTCGCCGGCCCCAGCGTTGTGGAATCATCCGCTGTGGCCCGGCCGACGTGGTTGCCTCGCCCCCATCAGTACC	d:Fungi(1.0000),p:Ascomycota(1.0000)	Fungi	Ascomycota	_	_	_	_	22	43
OTU558	LS998585	CTCTCTTAAACCCTCGGGTTTAGTGTTGAACCTTTCCTTCAAACGAAGGATGGCTCGAAATGAAATGGCAAGGCAATCCAGTCTAAAGCTTACACAGTGTCTTAGGTTTTACCAATTACGCTGGGCAAAGCTGCTTGGATGAGCCGGGCGGTACAAACTTCTTTTTATAAA	d:Fungi(1.0000),p:Ascomycota(1.0000),c:Saccharomycetes(1.0000),o:Saccharomycetales(1.0000),f:Trichomonascaceae(1.0000),g:Trichomonascus(1.0000),s:Trichomonascus_ciferrii_SH022543.07FU(0.8900)	Fungi	Ascomycota	Saccharomycetes	Saccharomycetales	Trichomonascaceae	Trichomonascus	427	359
OTU559	LS998586	AATATCAACTCCCTCGGGTTTCCGAGTGAGCTTGGATTTGGGCGCTGCCGTCATTGGCTCGCCTTAAAGAACTCTGTGGATGTCTCCCGCGTCAATGTAATAAGTTTCATTGGCAAAGTTCTTTGTCTGCATACAACCGCCGCAAGGCAATCTTATT	d:Fungi(1.0000),p:Basidiomycota(1.0000),c:Tremellomycetes(1.0000),o:Tremellales(1.0000),f:Tremellales_fam_Incertae_sedis(1.0000),g:Cryptococcus(1.0000),s:Cryptococcus_cistialbidi_SH477279.07FU(1.0000)	Fungi	Basidiomycota	Tremellomycetes	Tremellales	_	Cryptococcus	0	3
OTU560	LS998587	TCACCTCTCAAACCCCGTGTTTGCTGTTGGACCCGAGTCCCGCGCGAGCGTGGACTGGTCCCAAAGATAATGACGGCGTCCGCGTGGACCCCCGGTGCAACGAGCTTTTCTTTTGAAGCGCGCGTCGAGAGGGAACCGCGGTACGGCCGGTCGACACCTTTTTCTTTTTACAA	d:Fungi(1.0000),p:Ascomycota(1.0000),c:Sordariomycetes(1.0000),o:Magnaporthales(1.0000),f:Magnaporthaceae(1.0000),g:Pyricularia(1.0000)	Fungi	Ascomycota	Sordariomycetes	Magnaporthales	Magnaporthaceae	Pyricularia	66	3
OTU561	LS998588	CACCAATCAAGCCTGGCTTGGTATTGGGCGACGGGGCCGTCACACGCCCCGCGCCCCAATGACTCCCCGGCGGGACGTTACCGTATCTCAGCGTTGTGGTCAAAAGCCGCTGGCGAGACGGGGCGGCCGTGCCGTTAAACCTCTCTTCTGTAA	d:Fungi(1.0000),p:Ascomycota(1.0000),c:Dothideomycetes(1.0000),o:Capnodiales(1.0000),f:Neodevriesiaceae(1.0000)	Fungi	Ascomycota	Dothideomycetes	Capnodiales	Neodevriesiaceae	_	0	97
OTU562	LS998589	CACCACTCAAGCCTCGCTTGGTATTGGGCGACGCGGTCCGCCGCGCGCCTCAAATCGACCGGCTGGGTCGATCGCACCCTCAGCGTTGTGGAAACTATTCGCTAAAGGAGTTGTGGTCGGTCACGCCGTTAAACAAACCAAATTTTCAAT	d:Fungi(1.0000),p:Ascomycota(1.0000),c:Dothideomycetes(1.0000),o:Capnodiales(1.0000),f:Capnodiales_fam_Incertae_sedis(1.0000),g:Toxicocladosporium(1.0000),s:Toxicocladosporium_rubrigenum_SH202299.07FU(0.6500)	Fungi	Ascomycota	Dothideomycetes	Capnodiales	_	Toxicocladosporium	8	4
OTU563	LS998590	CACCACTCAAGCCTCGCTTGGTATTGGGTGCCGTCCTTAGTTGGGCGCGCCTTAAAGACCTCGGCGAGGCCTCACCGGCTTTAGGCGTAGTAGAATTTATTCGAACGTCTGTCAAAGGAGAGGAACTCTGCCGATTGAAACCTTTATTTTTCTA	d:Fungi(1.0000),p:Ascomycota(1.0000),c:Dothideomycetes(1.0000),o:Dothideales(0.8100),f:Dothioraceae(0.6561),g:Aureobasidium(0.5183)	Fungi	Ascomycota	Dothideomycetes	Dothideales	Dothioraceae	_	600	650
OTU564	LS998591	GTACCCTCAAGCTTTGCTTGGTGTTGGACCCCGCCCCCGCCGTTCGCGCGAGGGCGCCGTCCGAAAGTCATCGGCGCCCGTCGCCGGCCCCAGCGTTGTGGAATCATCCGCTGTGGCCCGGCCGACGTGGTTGCCTCGCCCCCATCAGTACC	d:Fungi(1.0000),p:Ascomycota(1.0000)	Fungi	Ascomycota	_	_	_	_	0	4
OTU565	LS998592	AACTCTCAACCCCCTCATTTTGTAATGAAATGCAGCGTGGGCTTGGATTATGGCTGCCTGCCGGCTTAACTGCCGACTCAGCTGAAATATACGAGCAACCCAGTTTAAAAACCTGACGGCTTGACTCGGCGTAATAACTATTTCGCTGAGGACGTCTACCTTTCAAATCGTTAGTGGTGCTTCTAATGCATTTATAACTTTAAGC	d:Fungi(1.0000),p:Basidiomycota(0.9900),c:Microbotryomycetes(0.9405),o:Sporidiobolales(0.8935),f:Sporidiobolales_fam_Incertae_sedis(0.8488),g:Sporobolomyces(0.6960),s:Sporobolomyces_vermiculatus_SH115469.07FU(0.5499)	Fungi	Basidiomycota	Microbotryomycetes	Sporidiobolales	_	Sporobolomyces	1	4
OTU566	LS998593	AACTCTCAACCCCCTCATTTTGTAATGAAATGCAGCGCGGGCTTGGATTATGGCTGTCTGTCGGCGTAATTGCCGACTCAGCTGAAATATACGAGCAACCCAGTTTAAAACCCTGACGGCTTGACTCGGCGTAATAACTATTACCGCTGAGGACGTCTACCTTTCAAATCGTTAGTGGTGCTTCTAATGCATTTATAACTTTAAGC	d:Fungi(1.0000),p:Basidiomycota(0.9700),c:Microbotryomycetes(0.9118),o:Sporidiobolales(0.8571),f:Sporidiobolales_fam_Incertae_sedis(0.8057),g:Rhodotorula(0.6848),s:Rhodotorula_marina_SH205937.07FU(0.5821)	Fungi	Basidiomycota	Microbotryomycetes	Sporidiobolales	_	Rhodotorula	1465	1654
OTU567	LS998594	CACCAATCACGCCTGGCGTGGTATTGGGCGACGGGATTGCTTCAGTGTGTCCCGCGCCCCAAAGACCTTACCGGCGGGACGGACCGAATCTCAGCGTTGTGAATCTTTACGAGTCGCTGGCGAGACGGGACGGCCGTGCCGTGAAACCCCCCAATCTATCACA	d:Fungi(1.0000),p:Ascomycota(1.0000),c:Dothideomycetes(1.0000),o:Capnodiales(1.0000),f:Neodevriesiaceae(1.0000),g:Neodevriesia(1.0000),s:Neodevriesia_strelitziae_SH1549728.08FU(0.8600)	Fungi	Ascomycota	Dothideomycetes	Capnodiales	Neodevriesiaceae	Neodevriesia	1	7
OTU568	LS998595	CACCACTCAAGCCTCGCTTGGTATTGGGCGACGCGGTCCGCCGCGCGCCTCAAATCGACCGGCTGGGTCTTCTGTCCCCTCAGCGTTGTGGAAACTATTCGCTAAAGGGGGCCATGGGAGGTCACGCCGTAAAACAAGCCCATTTCTAA	d:Fungi(1.0000),p:Ascomycota(1.0000),c:Dothideomycetes(1.0000),o:Capnodiales(1.0000),f:Davidiellaceae(0.9900),g:Cladosporium(0.9801),s:Cladosporium_sphaerospermum_SH497238.07FU(0.5587)	Fungi	Ascomycota	Dothideomycetes	Capnodiales	Davidiellaceae	Cladosporium	470	278
OTU569	LS998596	AATCTCAATCCCACCGGGTTTTGTTACCCGGTGCTGGACTTGGACCTGGGCGTCTGCCAGTCAAATGGCTCGCCTCAAATGACTTAGTGGGATCTCCTAGACATCCGCGACAGACGTAATAAGTTTCGTCTTGTCCCTTGTCTAACCGAGCCTGCTCACAACCTGCCATCGCGCACCTTTTTGA	d:Fungi(1.0000),p:Basidiomycota(1.0000),c:Tremellomycetes(1.0000),o:Tremellales(1.0000),f:Rhynchogastremataceae(1.0000),g:Papiliotrema(1.0000)	Fungi	Basidiomycota	Tremellomycetes	Tremellales	Rhynchogastremataceae	Papiliotrema	0	179
OTU570	LS998597	AACTCTCAACCCCCCTGTTTTGTAATGAGATAGGCGTGGGCTTGGATTATGGCTGCCTGTCGGCGTAAAGTCGGCTCAGCTGAAATACACGAGCAACCCATTTGAAATAGACGGTTTGACTCGGCGTAATAATTATTTCGCTGAGGACGTCTTCTTTAAAGTCAGTGGTGCTTCTAATGCGTATCATACACTTTTAGC	d:Fungi(1.0000),p:Basidiomycota(1.0000)	Fungi	Basidiomycota	_	_	_	_	5321	6110
OTU571	LS998598	ACCTCTCACCTTTGACGGTTTTCTAATGAACCGATCAAATGCGTGGATGTGGGCGTCTGCCTGGTGAACAACCTAATGGCTCGCCTTGAATGAATTAGCTCGGTCTTTAGGCCCATGACCCTAGGCGTAATAAGTTATTCGTCTGTGGGACTTGGTCTAGTCGGCTTCCAATACCCATCTAATCTCTTG	d:Fungi(1.0000),p:Basidiomycota(1.0000),c:Tremellomycetes(0.9900),o:Tremellales(0.9801),f:Tremellales_fam_Incertae_sedis(0.9703),g:Bullera(0.9606)	Fungi	Basidiomycota	Tremellomycetes	Tremellales	_	Bullera	0	9
OTU572	LS998599	AACTCTCAACCCCCTCATTTTGTAATGAAGTGAGCTGCGGGCTTGGTTTATGGCTGTTGTCGGCGTAAAGGCCGGCTCGGCTGAAATTGACGAGCGACCCAGTTTGAATACCAGACGGCTTGACTCGGCGTAATAATTATTTCGCTGAGGACGTCTTACCTTTAAATCGTTAGTGGTGCTTCTAATGCATTTTCATTTTAAGC	d:Fungi(1.0000),p:Basidiomycota(1.0000),c:Cystobasidiomycetes(0.8600),o:Cystobasidiomycetes_ord_Incertae_sedis(0.7224),f:Symmetrosporaceae(0.6068),g:Symmetrospora(0.5097)	Fungi	Basidiomycota	Cystobasidiomycetes	_	_	_	0	9
OTU573	LS998600	GTACCCTCAAGCTTTGCTTGGTGTTGGGCGTTTGTCTTTGGCTTTTGCCCAAAGACTCGCCTTAAAACGATTGGCAGCCGGCCTACTGGTTTCGGAGCGCAGCACATTTTTGCGCTTGCAACTAGCTAAAGAGGCCAGCAATCCATCAAGACCTTCTTCTCAC	d:Fungi(1.0000),p:Ascomycota(1.0000),c:Dothideomycetes(1.0000),o:Pleosporales(1.0000),f:Pleosporaceae(1.0000),g:Curvularia(1.0000),s:Curvularia_clavata_SH187571.07FU(1.0000)	Fungi	Ascomycota	Dothideomycetes	Pleosporales	Pleosporaceae	Curvularia	165	252
OTU574	LS998601	ACCTCTCACCTTTGACGGTTTTGTAATAGAACTGTTCAAATGCGTGGACATGGGCGCCTGCCTGGTGAACAACCTTATGGCTCGCCTGAAAAGCATTAGCTTGGATCTACCTGTCAGACCTGAGGCGTAATAAGTTATTCGTCTCGCGACTTGATGGTGTAGCCTGCTTCTAAATCATTACACTTTTTTGAA	d:Fungi(1.0000),p:Basidiomycota(0.6400),c:Tremellomycetes(0.4096),o:Tremellales(0.2621),f:Tremellales_fam_Incertae_sedis(0.1678),g:Bullera(0.1074),s:Bullera_arundinariae_SH207554.07FU(0.0687)	Fungi	_	_	_	_	_	0	1
OTU575	LS998602	GTACCTTCAAGCTCTGCTTGGTGTTGGGTGTTTGTCTCGCCTTTGCGTGTAGACTCGCCTCAAAACAATTGGCAGCCGGCGTATTGATTTCGGAGCGCAGTACATCTCGCGCTTTGCACTCATAACGACGACGTCCAAAAAGTACATTTTTACAC	d:Fungi(1.0000),p:Ascomycota(1.0000),c:Dothideomycetes(1.0000),o:Pleosporales(1.0000),f:Didymellaceae(0.9800),g:Endophoma(0.4704),s:Endophoma_elongata_SH1920683.08FU(0.2258)	Fungi	Ascomycota	Dothideomycetes	Pleosporales	Didymellaceae	_	5	109
OTU576	LS998603	AATTCTCAACCCCCCTATTTTGTAACGAGATAGGAGTTAGGGCTTGGATATGGCTGTTTGCAGGCTCTTTGAGTAGAGCCAGCTCGGCTGAAATACATGAGCAACCCAGTTTGAAAACAAGGCGGCTTGACTCGACGTAATAATTATTCGTTGAGGACGTCTATATTTCAAGATAGTGGTGCTTCTAATGCGTACTTTGGTACATCTTTAAGC	d:Fungi(1.0000),p:Basidiomycota(1.0000),c:Cystobasidiomycetes(1.0000),o:Erythrobasidiales(1.0000),f:Erythrobasidiales_fam_Incertae_sedis(1.0000),g:Bannoa(1.0000),s:Bannoa_ogasawarensis_SH219192.07FU(0.9800)	Fungi	Basidiomycota	Cystobasidiomycetes	Erythrobasidiales	_	Bannoa	0	1
OTU577	LS998604	CAGACCATCAAGCACAGCTTGGTTTTGAGCGCCCTTTCGCCTGTATTCCAGGCGAAACGCTCTAAAGAAGTCGGCGGCGTAAAGCGAGCCTCGAGCGTAGTAACTATATTTCGCTACAAGGTCATTATAATTCGCTGGAGCCAGCCTCTAGAAAACCCCTAGAAAATTCTAAT	d:Fungi(1.0000),p:Ascomycota(0.9900)	Fungi	Ascomycota	_	_	_	_	0	20
OTU578	LS998605	CAACCTTCAAGCCCCGCTTGGTGTTGGGCGCTGTCCCGCCTCTGCGCGAGGACTCGCCCCAAATGAATTGGCAGTCGCACCCCCGATACGCGAGCGCAGCAAAGTCGCGCGAGCCGAACCGGCAGGGACGGACGCTCCACGAGACCCACCACAG	d:Fungi(1.0000),p:Ascomycota(1.0000),c:Dothideomycetes(1.0000),o:Pleosporales(1.0000),f:Latoruaceae(1.0000),g:Latorua(1.0000),s:Latorua_caligans_SH212864.07FU(1.0000)	Fungi	Ascomycota	Dothideomycetes	Pleosporales	Latoruaceae	Latorua	0	4
OTU579	LS998606	TCCTCCCTCAAAACCCCGCGTTTTGGTGTTGGGCCGCGTCGTTGAGACACACGACGGGCCTCAAAGACAATGACGGCGTCCGTGGGACCCTCGGTGCAACGAGCTTCTCCGTAAGCACGCCCCGAGCCAAGGTCCCCCGGGCCCGGTCGCCTCAGTTAATTTTTTCTCA	d:Fungi(1.0000),p:Ascomycota(1.0000),c:Eurotiomycetes(1.0000),o:Chaetothyriales(1.0000),f:Chaetothyriales_fam_Incertae_sedis(1.0000),g:Coniosporium(1.0000)	Fungi	Ascomycota	Eurotiomycetes	Chaetothyriales	_	Coniosporium	393	125
OTU580	LS998607	ATCCCTCAAATCCCAATGTTTTGTAAAATTCATTGCTTGGATTTGGTTGTGGGCCGCTCTTGCTACTTTACTGTAGCTGGCCTAAAAGAGATTAGCTGGACTGTCCAACTCTTGGTAGTTTCCACTTGATGTGATAAAATTGCATCGGTGGGTCAAAGACTTGCCAAGGATCGAGAAGTCTGCTTCGAATCCGGCGCGAGGTTCCATCCTCAACCCAATTAATTCATAT	d:Fungi(1.0000),p:Basidiomycota(1.0000),c:Exobasidiomycetes(1.0000),o:Microstromatales(1.0000),f:Microstromataceae(1.0000),g:Sympodiomycopsis(1.0000)	Fungi	Basidiomycota	Exobasidiomycetes	Microstromatales	Microstromataceae	Sympodiomycopsis	0	12
OTU581	LS998608	AATACTTCAACCCTCCTCTTTCTTTATGATCGAAGAGGTGTTTGGATTCTGAGCGTTTTGCTGGCCTCACGGTCGAGCTCGCTCGTAATGCATTAGCATCCGCAATCGAACTTCGGATTGACTTGGCGTAATAGACTATTCGCTGAGGAATTCTAGTCTTCGGACTAGAGCCGGGTTGGATTAAAGGAAGCTCCTAATCCTAATGTCTATTTTTAAG	d:Fungi(1.0000),p:Basidiomycota(1.0000),c:Microbotryomycetes(1.0000),o:Sporidiobolales(1.0000),f:Sporidiobolales_fam_Incertae_sedis(1.0000),g:Rhodotorula(1.0000)	Fungi	Basidiomycota	Microbotryomycetes	Sporidiobolales	_	Rhodotorula	0	10
OTU582	LS998609	ACACCCTCAAGCTCTGCTTGGTGTTGGGCGTCTGTCCCGCCTCCGCGCGTGGACTCGCCCCAAATTCATTGGCAGCGGTCTTCTTGCCCCCTCTCGCGCAGCACATTGCGCTTCTCGAGGGCGGCGGGCCGCGTCCACGAAGCAACATTCACCGT	d:Fungi(1.0000),p:Ascomycota(1.0000),c:Dothideomycetes(0.9900),o:Pleosporales(0.9702),f:Pleosporales_fam_Incertae_sedis(0.7762),g:Letendraea(0.6209),s:Letendraea_helminthicola_SH202594.07FU(0.4967)	Fungi	Ascomycota	Dothideomycetes	Pleosporales	_	_	0	6
OTU583	LS998610	CTCTCTCAAACCGCAAGGTTTGGTATTGAGTGATACTCTTAGTCGGACTAGGCGTTTGCTTGAAATGTAACGGCAGGAGTGTACTGGATAGTGCAAACTGGTTATTCAATGTATTAGGTTTATCCAACTCGTTGAAACGCTGGGGAGTGAATTTCTGGTAGTCTGGCTCGGCCTTATAACAACAAACATAA	d:Fungi(1.0000),p:Ascomycota(1.0000),c:Saccharomycetes(1.0000),o:Saccharomycetales(1.0000),f:Saccharomycetales_fam_Incertae_sedis(1.0000),g:Candida(1.0000)	Fungi	Ascomycota	Saccharomycetes	Saccharomycetales	_	Candida	0	17
OTU584	LS998611	AAACCTCCTCAAGCTCTTTTGCTTGGTATTGGAAGAAGAGGCCGCTTGTCGGTCTCCCTTTCGAAATGCAATGGCAGATTGCCTCATGTGCCCTGGCGTAATAAGATTTATCTTTCGCTTGTGCATTGAGACGATCCCGCCGCAAACCCCCAATTTTTTCT	d:Fungi(1.0000),p:Ascomycota(1.0000),c:Pezizomycetes(1.0000),o:Pezizales(1.0000),f:Pyronemataceae(1.0000),g:Pyronema(1.0000),s:Pyronema_domesticum_SH216297.07FU(1.0000)	Fungi	Ascomycota	Pezizomycetes	Pezizales	Pyronemataceae	Pyronema	0	5
OTU585	LS998612	CAACCCTCAGGGCCCCTTCCGGGGGACCTGGCGTTGGGGATCGGCCGCCCACCCGCGGCGGCCGGCCCCGAAATGCAGTGGCGGTCTCGTCGCGACCTTCTGCGTAGTAGCGATACCTCGCAGCTGGGGAGCGGCGCGGCCACGCCGTAAAACACCCAACTCTCCAAA	d:Fungi(1.0000),p:Ascomycota(0.8100),c:Sordariomycetes(0.6318),o:Hypocreales(0.4675),f:Bionectriaceae(0.1075),g:Mycoarachis(0.0237),s:Mycoarachis_inversa_SH020575.07FU(0.0052)	Fungi	Ascomycota	_	_	_	_	0	4
OTU586	LS998613	CAAGACTCAAGCTTCTCTGCTTGGTGTTGGGCGTCTGTCCGCGCTTCCGCGCAGGACTCGCCCCAAAGTCATTGGCAGCCCAGGCCGTCCGACCCGCCCGCAGCACATTGCGTTCGGCGAGTCGAGCGGCGGCCCCGGCGTCCAGCAAAAGGACCCTTTCTCAG	d:Fungi(1.0000),p:Ascomycota(1.0000),c:Dothideomycetes(1.0000),o:Dothideales(1.0000)	Fungi	Ascomycota	Dothideomycetes	Dothideales	_	_	0	65
OTU587	LS998614	CACCCCTCAAGCCTGGCTTGGTATTGGGTGCCGTCCTTAGTTGGGCGCGCCTTAAAGACCTCGGCGAGGCCTCACCGGCTTTAGGCGTAGTAGAATTTATTCGAACGTCTGTCAAAGGAGAGGACTTCTGCCGACTGAAACCTTTTATTTTTCTA	d:Fungi(1.0000),p:Ascomycota(1.0000),c:Dothideomycetes(1.0000)	Fungi	Ascomycota	Dothideomycetes	_	_	_	2	13
OTU588	LS998615	ACACCCTCAAGCTCTGCTTGGTGTTGGGCGTCTGTCCCGCCTCTGCGCGCGGACTCGCCCCAAATTCATTGGCAGCGGTCTTTGCCTCCTCTCGCGCAGCACAATTGCGTCTGCGAGGGGGCGTAGTCCGCGTCCACGAAGCAACATTACCGT	d:Fungi(1.0000),p:Ascomycota(0.8400),c:Dothideomycetes(0.6720),o:Pleosporales(0.5376),f:Didymosphaeriaceae(0.4301),g:Paraphaeosphaeria(0.3011),s:Paraphaeosphaeria_parmeliae_SH1525447.08FU(0.1867)	Fungi	Ascomycota	Dothideomycetes	_	_	_	49	85
OTU589	LS998616	GTACCTTCAAGCTCTGCTTGGTGTTGGGCGTATTGTCAAATCCTCAGCGGTTAGACTCGCCTTAAAGTAATTGGCAGCCAGTGTTTTTGGTAGTAAGCGCAGCACATTTTGCGTCTTAGTCCGTCAACGGTGGCATCCACAAAGCCTCTTTCTCAC	d:Fungi(1.0000),p:Ascomycota(1.0000),c:Dothideomycetes(1.0000),o:Pleosporales(1.0000)	Fungi	Ascomycota	Dothideomycetes	Pleosporales	_	_	0	99
OTU590	LS998617	CTGCCCTCAAGCACGGCTTGTGTGTTGGGCCCCCGTCCCGGTTCTTTAAGCCGGGACGGGCCCGAAAGGCAGCGGCGGCACCGTGTCCGGTCCTCGAGTGTATGGGGCTCTGTCACCCACTCGTGTAGGTCCGGCCGGCGGCCAGCCTCTTCAACCAAACTTTTAACCA	d:Fungi(1.0000),p:Ascomycota(0.9900),c:Eurotiomycetes(0.9801),o:Eurotiales(0.9703),f:Trichocomaceae(0.9509),g:Aspergillus(0.9319),s:Aspergillus_caesiellus_SH182491.07FU(0.4846)	Fungi	Ascomycota	Eurotiomycetes	Eurotiales	Trichocomaceae	Aspergillus	0	3
OTU591	LS998618	ACACCCTCAAGCTCTGCTTGGTGTTGGGCGTCTGTCCCGCCTCAGCGCGCGGACTCGCCCCAAATCCATTGGCAGCGGTCCTTGCCTCCTCTCGCGCAGCACATTGCGCTTCTCGAGGGGCTCCGGCCCGCGTCCAACAAGAAAACATTACCGT	d:Fungi(1.0000),p:Ascomycota(1.0000),c:Dothideomycetes(1.0000)	Fungi	Ascomycota	Dothideomycetes	_	_	_	93	167
OTU592	LS998619	CAACCCTTAAGCCCTAGTTGCTTAGTGTCGGGAGACTGCCGTAAAACGCAGCTCCTCAGAGTTAGCTGGCAGAGTTAGGTCATACTCTAGGCGTAGTAAATCTTTACATCTCGCTTCTTTGTAGTTGGCCCGGCCCTCGCCATTAAACACCCCAATTTTTCTAT	d:Fungi(1.0000),p:Ascomycota(1.0000),c:Sordariomycetes(1.0000),o:Xylariales(1.0000),f:Xylariaceae(1.0000)	Fungi	Ascomycota	Sordariomycetes	Xylariales	Xylariaceae	_	81	50
OTU593	LS998620	GACCTCTCATACCTAGTTTTCTATGTATGAGCTTTGGATGTTGCCATCAGTGGCTCGTCTTAAATGTCTAAGTGGAATGCGTAATAAGTTTTCGCTCCCTCCACTCTAATAACTTTTAT	d:Fungi(1.0000),p:Basidiomycota(1.0000),c:Tremellomycetes(1.0000),o:Tremellales(1.0000),f:Tremellales_fam_Incertae_sedis(1.0000),g:Hannaella(0.9800),s:Hannaella_phetchabunensis_SH180507.07FU(0.9604)	Fungi	Basidiomycota	Tremellomycetes	Tremellales	_	Hannaella	21	74
OTU594	LS998621	CACCACTCAAGCCTGGCTTGGTATTGAGCGCCGCGGCCTGCCCGCGCGCTCCAATGTCTCCGGCTGAGCCGTCCGTCTCTAAGCGTTGTGAATAGCGATCGCTTGCGAGGCCCGGGCGGTTCGACGCCGTTAAACCCCCCATTTTCTAT	d:Fungi(1.0000),p:Ascomycota(1.0000),c:Dothideomycetes(1.0000),o:Dothideales(1.0000),f:Dothideales_fam_Incertae_sedis(1.0000),g:Hortaea(1.0000),s:Hortaea_werneckii_SH1521397.08FU(0.5300)	Fungi	Ascomycota	Dothideomycetes	Dothideales	_	Hortaea	409	362
OTU595	LS998622	ATTTCTCCAAAAAATTGGTTTTTTGTTATGAAAAACCTTTTTTGCGGGTCCTTGGGCTTGGTGATGGCATAGCCTCTTTGTATCACCTTGCCTTAAATGTATGAGTGGATGAGTGTCAGCCATAGATTTTTGTTAAGGCAAACCCATAAAAATCTTGTGCTTTTGTCATCTGCTTCCAAACAAACACGCGTAATATACACACTTGTGTGCATATTCTT	d:Fungi(1.0000),p:Basidiomycota(1.0000),c:Exobasidiomycetes(1.0000),o:Exobasidiomycetidae_ord_Incertae_sedis(1.0000),f:Exobasidiomycetidae_fam_Incertae_sedis(1.0000),g:Meira(1.0000),s:Meira_argovae_SH188447.07FU(0.9400)	Fungi	Basidiomycota	Exobasidiomycetes	_	_	Meira	118	9333
OTU596	LS998623	CAACCCTCAAGCCCAGCTTGGTGTTGGGAGCCACCCCAGCGGTGCTCCTCAAAGGCAGTGGCGGCGCCTCTCGGCTCTAAGCGTAGTAATTCATTCTCGCTCTGGGGACCTAGAGGTGGCTTGCCAGCAACCCCAAATCTATCAA	d:Fungi(1.0000),p:Ascomycota(1.0000),c:Leotiomycetes(1.0000)	Fungi	Ascomycota	Leotiomycetes	_	_	_	0	38
OTU597	LS998624	TATTCTCAACCCACACATCCTTGTGATGCTTGTGAGGCTTGGACTTGGAGGCTTGCTGGCCCATCGCGGTCGGCTCCTCTTGAATGCATTAGCTTGGTTCCTTGCGGATCGGCTCTCAGTGTGATAATTGTCTACGCTGTGACCGTGAAGCGTTTGGCGAGCTTCTAACCGTCCTGCTAGGGACAACTTACTTGAC	d:Fungi(1.0000),p:Basidiomycota(1.0000),c:Agaricomycetes(1.0000),o:Polyporales(1.0000),f:Polyporaceae(1.0000),g:Trametes(1.0000),s:Trametes_cubensis_SH197054.07FU(1.0000)	Fungi	Basidiomycota	Agaricomycetes	Polyporales	Polyporaceae	Trametes	0	28
OTU598	LS998625	CACCACTCAAGCCTCGCTTGGTATTGGGCCCTGTCCCCCTCCGCGGGGGGCGAGCCTCAAAGACCTCGGCGAGGCCTCACCGGCTTTAGGCGTAGTAGAATTCTTTCGAACGTCTTTAAAAGGGGAGGACTTCTGCCGACAGAAGCCTTTAATTTTTCTAA	d:Fungi(1.0000),p:Ascomycota(1.0000),c:Dothideomycetes(1.0000),o:Dothideales(1.0000),f:Aureobasidiaceae(1.0000),g:Aureobasidium(0.9900),s:Aureobasidium_thailandense_SH1515068.08FU(0.7128)	Fungi	Ascomycota	Dothideomycetes	Dothideales	Aureobasidiaceae	Aureobasidium	0	3
OTU599	LS998626	CAACCCTCAGAACCCCTCTCTCGGGAGGGCGTTACTGGTGTTGGGGAACGAGCGCCCCCCGCGGCGCCCGTCCCTTAAATCTATTGGCGGCTCCGGAGTCTGTCTCCCCTGCGTAGTATTGCATCTCGCTTTGGTGACTTCCCCGGGCTGCTGCGGCTCTGCCGCGAAACCCCCACTA	d:Fungi(1.0000),p:Ascomycota(1.0000),c:Sordariomycetes(1.0000),o:Hypocreales(1.0000),f:Hypocreales_fam_Incertae_sedis(0.6900),g:Acremonium(0.4761)	Fungi	Ascomycota	Sordariomycetes	Hypocreales	_	_	0	6
OTU600	LS998627	CAAACCCTTAAGCCCTGTTGCTTAGCGTTGGGAGCCTGCCGTAAAAGGCAGCTCCTCAAAGTCATCGGCGGAGTTTCAGTAATCTCTAAGCGTAGTAATTCGTTCTCGCTTCTGAAGTGCTGTAGCCCCTGCCGCTAAACCCCCAATTTTTCAG	d:Fungi(1.0000),p:Ascomycota(1.0000),c:Sordariomycetes(1.0000),o:Xylariales(1.0000),f:Xylariales_fam_Incertae_sedis(1.0000),g:Hansfordia(1.0000),s:Hansfordia_pulvinata_SH1515988.08FU(1.0000)	Fungi	Ascomycota	Sordariomycetes	Xylariales	_	Hansfordia	143	83
OTU601	LS998628	CAACCCTCAAGCCCTGCTTGGTGTTGGGGCACTGCTCTCGCCCGAGAGCAGGCCCTGAAATCTAGTGGCGAGCTCGCCAGGACCCCGAGCGCAGTAGTTAAACCCTCGCTCTGGAAGGCCCTGGCGGTGCCCTGCCGTTAAACCCCCAACTCTTGAAA	d:Fungi(1.0000),p:Ascomycota(0.9900),c:Dothideomycetes(0.7425),o:Botryosphaeriales(0.5569),f:Botryosphaeriaceae(0.4177),g:Dothiorella(0.3132)	Fungi	Ascomycota	Dothideomycetes	_	_	_	36824	6417
OTU602	LS998629	CACCCCTCAAGCTTCATTGCTTGGTGTTGAGACCTTGCCCGCCTCCCGGCGGCAAGTCTCTAAATGCAGTGGCAAGATCAGAACAACTCTGAGCGTAGTAAACTTATTATCTCGCTTTGGCCAGTTGTCTTGGTATTCGCCATCAAGCCTATTTATTTCTGAAT	d:Fungi(1.0000),p:Ascomycota(1.0000),c:Sordariomycetes(1.0000),o:Xylariales(0.9900),f:Xylariales_fam_Incertae_sedis(0.9801),g:Liberomyces(0.9703)	Fungi	Ascomycota	Sordariomycetes	Xylariales	_	Liberomyces	2183	167
OTU603	LS998630	CACCAATCAAGCCTGGCTTGGTATTGGGCGTCGCGGGTCTCTGACCCGCGCGCCTTAAAGTCTCACCGGCTGAGCGACCCGTCTCCAAGCGTTGTGGCAACTATTCGCGGGAGGGACGGGCGGCGTGGCCGTTAAACACCCCATCAAA	d:Fungi(1.0000),p:Ascomycota(1.0000),c:Dothideomycetes(1.0000),o:Capnodiales(1.0000),f:Mycosphaerellaceae(1.0000),g:Zasmidium(0.9800),s:Zasmidium_syzygii_SH195852.07FU(0.9506)	Fungi	Ascomycota	Dothideomycetes	Capnodiales	Mycosphaerellaceae	Zasmidium	40	14
OTU604	LS998631	CTGCCCATCAAGCCCGGCTTGTGTGTTGGGTCGTCGTCCCCCCGGGGGACGGGCCCGAAAGGCAGCGGCGGCACCGTGTCCGGTCCTCGAGCGTATGGGGCTTTGTCACCCGCTCGATTTAGGGCCGGCCGGGCGCCAGCCGACGTCCAACCATTTTTCTTCA	d:Fungi(1.0000),p:Ascomycota(1.0000),c:Eurotiomycetes(1.0000),o:Eurotiales(1.0000),f:Trichocomaceae(1.0000),g:Aspergillus(1.0000),s:Aspergillus_austroafricanus_SH344892.07FU(0.9300)	Fungi	Ascomycota	Eurotiomycetes	Eurotiales	Trichocomaceae	Aspergillus	6	11
OTU605	LS998632	CACCAATCAAGCCTGGCTTGGTATTGGGCGACGGGGGCCGTCACACGCCCCCGCGCCCCAAAGACCCGACCGGCGGGACGGACCAAATCTCAGCGTTGTGCAAACCATTGTCGCTGGCGAGATGGGACGGCCGAGCCGTGAAAACCCCCCTTCTTCTGTAA	d:Fungi(1.0000),p:Ascomycota(0.9800),c:Dothideomycetes(0.9604),o:Capnodiales(0.9412)	Fungi	Ascomycota	Dothideomycetes	Capnodiales	_	_	568	733
OTU606	LS998633	CACCCCTCAAGCCTGGCTTGGTATTGGGCGTCGCGGGCCTCGCCCGCGCGCCTTAAAGTCTCCCCGGCTGGACCGTCTGTCCCTAAAGCGTCGTGCAAACCTCGCGGTGGGATTTGATGGGCGGGCCGTTAAACACCCCATCAAA	d:Fungi(1.0000),p:Ascomycota(1.0000),c:Dothideomycetes(1.0000),o:Capnodiales(1.0000),f:Mycosphaerellaceae(1.0000)	Fungi	Ascomycota	Dothideomycetes	Capnodiales	Mycosphaerellaceae	_	1	2
OTU607	LS998634	CAACCCCTAAGCACAGCTTATTGTTGGGAACCTACGGCTTCGTAGTTCCTCAAAGACATTGGCGGAGTGGCAGTGGTCCTCTGAGCGTAGTAATCTTTTATCTCGCTTCTGTTAGGTGCTGCCCCCCGGCCGTAAAACCCCCAATTTTTTCT	d:Fungi(1.0000),p:Ascomycota(0.8300),c:Sordariomycetes(0.6889)	Fungi	Ascomycota	Sordariomycetes	_	_	_	3	17
OTU608	LS998635	ACACCCTCAAGCTCTGCTTGGTGTTGGGCGTCTGTCCCGCCTCCGCGCGCGGACTCGCCTCAAAGTCATTGGCAGCGGCCTCGCCGGCTCCTCGCGCAGCACATTTGCGCTTCTCGGAGCTCCCGGCGGGCCCGCGTCCAGCAAGCACTTCTACG	d:Fungi(1.0000),p:Ascomycota(1.0000),c:Dothideomycetes(1.0000),o:Pleosporales(1.0000)	Fungi	Ascomycota	Dothideomycetes	Pleosporales	_	_	0	14
OTU609	LS998636	AAACCTTCAAGCACTGCTTGGTGTTGGGCGCTTGTCGTCCGCCCTGTCCAGGGCGGGGACTCGCCTCAAAAGCATTGGCGGCCCGTGTATCGGCTTCGAGCGCAGCAGAAACTCGCGTCTCGCATGCCACCCGCGCGGGCGTCCATCAAGACACACCCCAAA	d:Fungi(1.0000),p:Ascomycota(1.0000),c:Dothideomycetes(1.0000),o:Pleosporales(1.0000),f:Lophiostomataceae(1.0000),g:Lophiostoma(1.0000),s:Lophiostoma_cynaroidis_SH212973.07FU(1.0000)	Fungi	Ascomycota	Dothideomycetes	Pleosporales	Lophiostomataceae	Lophiostoma	600	179
OTU610	LS998637	ACACCCTCAAGCTCTGCTTGGTGTTGGGCGTCTGTCCCGCCTTCGTGCGCGGACTCGCCCCAAAGGCATTGGCAGCGGTCCACGGCCCCTCTCGCGCAGCACATTGCGCTTCTCGAGGCGGCCCGGCCCGCGTCCACGAAGCCCACATTACCGT	d:Fungi(1.0000),p:Ascomycota(1.0000),c:Dothideomycetes(1.0000)	Fungi	Ascomycota	Dothideomycetes	_	_	_	44	117
OTU611	LS998638	AACTCTCAACCCCCCTATTTTGTAATGAGATGGGCGTGGGCTTGGATTATGGTTGTCTGTCGGCGTAATGGCCGGCTCAACTGAAATACACGAGCAACCCAATTGAAATAAACGGTTTGACTTGGCGTAATAACTATTTCGCTAAGGACGTTTTCTTCAAATGTAAGAGGTGCTTCTAATTCGCTTCTATAGCATTTAAGC	d:Fungi(1.0000),p:Basidiomycota(1.0000),c:Cystobasidiomycetes(0.9900),o:Cystobasidiales(0.9801),f:Cystobasidiaceae(0.9703),g:Cystobasidium(0.9606),s:Cystobasidium_slooffiae_SH194788.07FU(0.6724)	Fungi	Basidiomycota	Cystobasidiomycetes	Cystobasidiales	Cystobasidiaceae	Cystobasidium	0	21
OTU612	LS998639	GTACCTTCAAGCTCTGCTTGGTGTTGGGTGTTTGTCCCGCTTTCTGCGTGGACTCGCCTCAAAGCAATTGGCAGCCGGCGTACTAGCCTGGGAGCGCAGCACATTTTGCGTCTCTCGACTGGAAACACTGGCGTCCATGAAGCCTATACTCTTGC	d:Fungi(1.0000),p:Ascomycota(1.0000),c:Dothideomycetes(1.0000),o:Capnodiales(1.0000),f:Cladosporiaceae(1.0000),g:Cladosporium(1.0000)	Fungi	Ascomycota	Dothideomycetes	Capnodiales	Cladosporiaceae	Cladosporium	90	244
OTU613	LS998640	ACACCCTCAAGCTCTGCTTGGTGTTGGGCGTCTGTCCCGCCTCGGCGCGCGGACTCGCCCCAAATGCATTGGCAGCGGTCTTTGCCTCCTCTCGCGCAGCACATTGCGCTTCTCGAGGTGTCGCGGACACGCGTCCAGTAAGCAACATTTACCGT	d:Fungi(1.0000),p:Ascomycota(1.0000),c:Dothideomycetes(0.8000),o:Pleosporales(0.6400)	Fungi	Ascomycota	Dothideomycetes	_	_	_	167	78
OTU614	LS998641	ACACCCTTAAGCTCTGCTTGGTGTTGGGCGTCTGTCCCGCCTCTGCGCGCGGACTCGCCCCAAAGGCATTGGCAGCGGTCCACGGCCCCTCTCGCGCAGCATATTGCGCTTCTCGAGGCGGTCCGGCCCGCGTCCACGAAGCCCACATTACCGT	d:Fungi(1.0000),p:Ascomycota(1.0000),c:Dothideomycetes(1.0000)	Fungi	Ascomycota	Dothideomycetes	_	_	_	0	5
OTU615	LS998642	CAACCCTCAAGCATTGCTTGGTGTTGGGGCACTGCTTCTAACGAAGCAGGCCCTGAAATCTAGTGGCGAGCTCGCCAGGACCCCGAGCGCAGTAGTTAAACCCTCGCTCTGGAAGGCCCTGGCGGTGCCCTGCCGTTAAACCCCCAACTTCTGAAA	d:Fungi(1.0000),p:Ascomycota(1.0000),c:Sordariomycetes(0.9900),o:Diaporthales(0.9801),f:Diaporthaceae(0.5195),g:Diaporthe(0.2753),s:Diaporthe_arengae_SH341820.07FU(0.1321)	Fungi	Ascomycota	Sordariomycetes	Diaporthales	_	_	74	32
OTU616	LS998643	ACAACCTCAAGCTCAGCTTGGTGATGGGTGTCTGTCCCGCCGTCGCGCGTGGACTCGCCTTAAATACAGTTGGCAGCTCCTCCCTCGGCTCTAAACGCAGCAGAATTGCGTCGAGCGCCTTGAGGATGGGCTTTCCAGGAAAGCAAACCCCCCACA	d:Fungi(1.0000),p:Ascomycota(1.0000),c:Dothideomycetes(1.0000),o:Pleosporales(1.0000),f:Lophiostomataceae(0.9900),g:Lophiostoma(0.9801)	Fungi	Ascomycota	Dothideomycetes	Pleosporales	Lophiostomataceae	Lophiostoma	0	6
OTU617	LS998644	CAACCCCTAAGCACAGCTTATTGTTGGGAATCTACGGTCTAGTAGTTCCTCAAAGACATTGGCGGAGTGGCAGCAGTCCTCTGAGCGTAGTAATTTTTTATCTCGCTTCTGTTAGGCGCTGTCCCCCCGGCCGTTAAACCCCCAATTTTTTCT	d:Fungi(1.0000),p:Ascomycota(0.9900),c:Sordariomycetes(0.9801),o:Trichosphaeriales(0.8429),f:Trichosphaeriales_fam_Incertae_sedis(0.7249),g:Nigrospora(0.6234),s:Nigrospora_oryzae_SH527005.07FU(0.3304)	Fungi	Ascomycota	Sordariomycetes	Trichosphaeriales	_	_	0	116
OTU618	LS998645	GTACCTTCAAGCTTTGCTTGGTGATGGGTGTTTGTCCTATCCTCTGCGACTGGACTCGCCTTAAAATTATTGGCAGCCGGCATATTGGCCTTTGGAGCGCAGCACATTTTGCGATTTAAGCTAGTATACTGGTATCCATAAAGCGTACTTTTATCAC	d:Fungi(1.0000),p:Ascomycota(1.0000),c:Dothideomycetes(1.0000),o:Pleosporales(1.0000),f:Phaeosphaeriaceae(1.0000),g:Setophoma(0.8800),s:Setophoma_chromolaenae_SH1546729.08FU(0.4224)	Fungi	Ascomycota	Dothideomycetes	Pleosporales	Phaeosphaeriaceae	Setophoma	0	5
OTU619	LS998646	AATTCTCAACCTCACCAGTTTTGTAATGAGACTGTGTAAGGCTTGGATGTGGGGGTTTATGCAGGCTGCCTCTGGCGGTCTGCTCCCCTGAAATGCATTAGCGAGTTCACTAAGCTCCGTCTATTGGCGTGATAATTATCTACGCCGTGGAAAGGGTTTAGACTTGCTTCTAACCGTCTGCAAAGACAACTTTTTGACA	d:Fungi(1.0000),p:Basidiomycota(1.0000),c:Agaricomycetes(1.0000),o:Agaricales(1.0000),f:Psathyrellaceae(0.9900),g:Coprinellus(0.9702),s:Coprinellus_pallidus_SH220394.07FU(0.6015)	Fungi	Basidiomycota	Agaricomycetes	Agaricales	Psathyrellaceae	Coprinellus	0	12
OTU620	LS998647	CACCGATCAAGCCTGGCTTGGTGTTGGGTGCCGTCCCGCCTCTCGCGCGCGGACGCTCCCCAAAATCATCGGCGGTGCAGCACCGGCCTCGAGCGCAGCAGACGTTCGCTCGGGCGCCCGGCGTTGCGGCGGCCGCGACGACAACCCCCCAA	d:Fungi(1.0000),p:Ascomycota(1.0000),c:Dothideomycetes(1.0000),o:Patellariales(1.0000),f:Patellariaceae(1.0000),g:Rhytidhysteron(1.0000)	Fungi	Ascomycota	Dothideomycetes	Patellariales	Patellariaceae	Rhytidhysteron	63	5
OTU621	LS998648	AACCCTTCAAGCTCAGCTTGGTGTTGGGTGCTTGTCCCGCCTCCCGCGCGGCGACTCACCTCAAAGTCATTGGCAGCCCGCACCCGCCGGCCATGAGCGCAGCACAGTCGCGCTCCGGGCTCCGGCAGGGTCGGCTCCCCATAAGCAACCCCCCAA	d:Fungi(1.0000),p:Ascomycota(1.0000),c:Dothideomycetes(1.0000),o:Pleosporales(1.0000)	Fungi	Ascomycota	Dothideomycetes	Pleosporales	_	_	0	28
OTU622	LS998649	CACCACTCAAGCCTGGCTTGGTATTGGGCGCCGCGTCCACCGCGCGCCTCAAAGTCTCCGGCTGAGCCGTCCGTCTCCGAGCGTTGTGGCGCACATCGTTTCGCTTAGGATGACGGCGGCCGCGGCCGTTAAATCTTTCATTCA	d:Fungi(1.0000),p:Ascomycota(1.0000),c:Dothideomycetes(1.0000)	Fungi	Ascomycota	Dothideomycetes	_	_	_	0	18
OTU623	LS998650	AAACCTCAATCCCTCCGGTTTTCACGAACCGGTTGGACTTGGATTTGGGTGTTGCCGCGGCTCGCGCCGTCGGCTCACCTCAAAAGTGTTAGTGAGACGGTGGATAACCTGTCAGCCTGGCGTAATAAGTTTCGCTGGGCCCTTGGGGTAATCCTTTCGGCTTGCTCATAACAACCAACTTTCTATGA	d:Fungi(1.0000),p:Basidiomycota(1.0000),c:Tremellomycetes(1.0000),o:Tremellales(1.0000),f:Tremellales_fam_Incertae_sedis(1.0000),g:Cryptococcus(1.0000),s:Cryptococcus_pinus_SH214578.07FU(0.5100)	Fungi	Basidiomycota	Tremellomycetes	Tremellales	_	Cryptococcus	0	387
OTU624	LS998651	CAACCCTCAAGCTCTGCTTGGTATTGGGCACCGTCCTTTGCGGGCGCGCCTCAAAGACCTCGGCGGTGGCGTCTTGCCTCAAGCGTAGTAGAACATACATCTCGCTTCGGAGCGCAGGGCGTCGCCCGCCGGACGAACCTTCTGAACTTTTCTCAA	d:Fungi(1.0000),p:Ascomycota(1.0000),c:Dothideomycetes(1.0000),o:Botryosphaeriales(1.0000),f:Botryosphaeriaceae(1.0000),g:Botryosphaeria(1.0000),s:Botryosphaeria_ramosa_SH237407.07FU(0.2800)	Fungi	Ascomycota	Dothideomycetes	Botryosphaeriales	Botryosphaeriaceae	Botryosphaeria	0	2
OTU625	LS998652	CAAAATTCAAGCTCAGCTTGGTGATGGGCGTCTGTCCCGCCTCAGCGCGCGGACTCGCCTCAAAAGTAGTTGGCAGCTCCCTTATCGGCACTGAACGCAGCAAATTTGCGGGACGCACCGAAGAAAGGGGCTTACCAGTAAGCAAACCACCCCA	d:Fungi(1.0000),p:Ascomycota(1.0000),c:Dothideomycetes(1.0000),o:Pleosporales(1.0000),f:Lophiostomataceae(1.0000),g:Lophiostoma(1.0000),s:Lophiostoma_macrostomum_SH180705.07FU(1.0000)	Fungi	Ascomycota	Dothideomycetes	Pleosporales	Lophiostomataceae	Lophiostoma	0	43
OTU626	LS998653	CAACCGTCAAGCGCGGCTTGTTGTTGGGCGCCTGTCCCGCCTCCGGCGCGGACTCGCCTCGAATCGATTGGCGGCCCCTCCCGGCGGCTCGGAGCGCAGCAGAATTGCGACTCTACCCGCGGGGACGGCGGCACCCAGAAGCCTTTCCTTCAA	d:Fungi(1.0000),p:Ascomycota(1.0000),c:Dothideomycetes(1.0000),o:Pleosporales(1.0000)	Fungi	Ascomycota	Dothideomycetes	Pleosporales	_	_	46	33
OTU627	LS998654	ACCCACCTTAAGCCTCGCTTAGTGTTAGGCGTCGCGGCCGCCGCGCGCCCTAATGTCCCCGGCCGAGCCGGCCGTCCCGAAGCGTTGTAGCGTCTACTATGCCGCTTCCGGGACCGGTCTAGCGGTGCGCCGTCAAACCCCCTTCATTAAA	d:Fungi(1.0000),p:Ascomycota(1.0000),c:Dothideomycetes(1.0000),o:Capnodiales(1.0000),f:Mycosphaerellaceae(1.0000)	Fungi	Ascomycota	Dothideomycetes	Capnodiales	Mycosphaerellaceae	_	0	7
OTU628	LS998655	GTACCCTCAAGCTTTGCTTGGTGTTGGGCGTCTTGTCTACCTCTTTAGCGGGTAGACTCGCCTTAAAGTAATTGGCAGCCAGTGTTTTTGGCAGTAAGCGCAGCACATTTTGCGTCTTAGTCCCTAAACAGTGGCATCCACAAAGCCTCTTTCTCAC	d:Fungi(1.0000),p:Ascomycota(1.0000),c:Dothideomycetes(1.0000),o:Pleosporales(1.0000)	Fungi	Ascomycota	Dothideomycetes	Pleosporales	_	_	0	4
OTU629	LS998656	TGTACCCTCAAGCACTGCTTGGTGTTGGGCGTTTGTCCTGCAGAGGACTCGCCTGAAAGCGATTGGCGGCCAACGTATCGGTGGCAGAGCGCAGCACAATCTCGCGTCTCTCCCCTCTACGTCGGCGTCCATGAAGCCTACAATTTCAAC	d:Fungi(1.0000),p:Ascomycota(1.0000),c:Dothideomycetes(1.0000),o:Pleosporales(1.0000),f:Leptosphaeriaceae(1.0000),g:Leptosphaeria(1.0000)	Fungi	Ascomycota	Dothideomycetes	Pleosporales	Leptosphaeriaceae	Leptosphaeria	0	3
OTU630	LS998657	CACCACTCCAGCCTCGCTGGGTATTGGGCGTCGCGGCCTCCGCGCGCCTCAAAGTCTCCGGCCGAGCCGACCGTCTCCAAGCGTTGTGGCATCACGTTTTCGCTTCTGGGACCGGTCCGGCGACGCGCCGTAAAACCCTTTCTCCAAA	d:Fungi(1.0000),p:Ascomycota(1.0000),c:Dothideomycetes(1.0000),o:Capnodiales(1.0000)	Fungi	Ascomycota	Dothideomycetes	Capnodiales	_	_	0	5
OTU631	LS998658	GTACCCTCAAGCTATGCTTGGTGTTGGGTGATTGTCCACTAGGACTCGCCTCAAAGTCATTGGCAGCCAGTATTTTGGTATAAAGCGCAGCACATTTTGCGATTTACTCCAGTAATATTAGCATCCATTAAGCTCAATTATCAC	d:Fungi(1.0000),p:Ascomycota(0.9900),c:Dothideomycetes(0.9801),o:Dothideomycetes_ord_Incertae_sedis(0.9703),f:Dothideomycetes_fam_Incertae_sedis(0.9606),g:Leptospora(0.9510),s:Leptospora_rubella_SH200464.07FU(0.9415)	Fungi	Ascomycota	Dothideomycetes	_	_	Leptospora	0	2
OTU632	LS998659	CACCAATCAAGCCTGGCTTGGTATTGGGATCCCGGGGTGACCGGGTCCTCAAAGTCGTCGGCTGGAAAGCTCTGATCTCAGCGTCGTGGTTAATCAATTCGCGAAGTGAAGAGCGGTCTGCTGCCGTTAAACCTCAATCAAA	d:Fungi(1.0000),p:Ascomycota(1.0000),c:Dothideomycetes(1.0000),o:Capnodiales(1.0000)	Fungi	Ascomycota	Dothideomycetes	Capnodiales	_	_	0	3
OTU633	LS998660	GTACCCTCAAGCTTTGCTTGGTGTTGGGCGTCTTTTTGTCTCTCCCTTTTTGTGGAGAGACTCGCCTTAAAACGATTGGCAGCCGACCTACTGGTTTTCGGAGCGCAGCACAAATTTGCGCCTTCCAATCCACGGGGCGGCATCCAGCAAGCCTTTGTTTTCTATGAACAAATCCACA	d:Fungi(1.0000),p:Ascomycota(1.0000),c:Dothideomycetes(1.0000),o:Pleosporales(1.0000),f:Pleosporaceae(1.0000)	Fungi	Ascomycota	Dothideomycetes	Pleosporales	Pleosporaceae	_	0	3
OTU634	LS998661	CACCAATCAAGCCCCGCTTGGTATTAGGCGCCTGGCCGGCCCCCCGTGGCCGGCCCGCCCGAAATGCATCGGCGAGGCACCGACCCCCGGCGTGTTAGAATTTCGAAACGTCAGGAGCACCGGTGTTAACCTCCGCCGTGAAACCTTTCAAACTATTTTTCTAA	d:Fungi(1.0000),p:Ascomycota(1.0000),c:Dothideomycetes(1.0000),o:Myriangiales(1.0000),f:Elsinoaceae(1.0000)	Fungi	Ascomycota	Dothideomycetes	Myriangiales	Elsinoaceae	_	1	2
OTU635	LS998662	ATCCCTCAGCCCCCATCGTTTTTTGTTAAGCGATTGGCTTGGGTCTGGATTTGGGCGTCTTGCCAATGCGCTTCTTCAAGTGCTTGGCTCGCCTTAAAGAGATTAGCTGGACCCTATTCCGAGCTGGTTCAACTCGACGTGATAATTTCATTCGTCGAGGTATGGTCGGCCTTACGGCTGATCAGCCAGGTGTAGGAATCCGGTCTGCTTCCAACCTTCGTCTGAAGCCAGCAATGGTGTGAAGCGGAATTTTTTAATG	d:Fungi(1.0000),p:Basidiomycota(1.0000),c:Exobasidiomycetes(1.0000),o:Exobasidiomycetidae_ord_Incertae_sedis(1.0000),f:Exobasidiomycetidae_fam_Incertae_sedis(1.0000),g:Tilletiopsis(1.0000),s:Tilletiopsis_pallescens_SH201125.07FU(1.0000)	Fungi	Basidiomycota	Exobasidiomycetes	_	_	Tilletiopsis	12	2
OTU636	LS998663	CACCACTCAAGCCTAGCTTGGTATTGGGCGCCGCGGCGATCTCCATCGCTGCGCGCCTTAAAGTCTCCGGCTGAGCAGTCTGTCTCCGAGCGTTGTGACACATGTCGCTAGGGAGTGCAGGTCTGCCGCGGCCGTTAAACCTCTTTCATTAA	d:Fungi(1.0000),p:Ascomycota(1.0000),c:Dothideomycetes(1.0000),o:Capnodiales(1.0000),f:Mycosphaerellaceae(1.0000),g:Mycosphaerella(0.7000)	Fungi	Ascomycota	Dothideomycetes	Capnodiales	Mycosphaerellaceae	Mycosphaerella	3	0
OTU637	LS998664	CACCACTCAAGCTATGCTTGGTATTGGGTGTTTGTCTCGCCTCTGCGCGCAGACTCGCCTCAAAGCAATTGGCAGCCGGCGTATTGATTTCGGAGCGCAGTACATCTCGCGCTTTGCACTCATAACGACGACGTCCAAAAAGTACATTTTTTACAC	d:Fungi(1.0000),p:Ascomycota(0.9700),c:Dothideomycetes(0.9409),o:Pleosporales(0.9033),f:Pleosporales_fam_Incertae_sedis(0.7949),g:Phoma(0.4213)	Fungi	Ascomycota	Dothideomycetes	Pleosporales	_	_	1	3
OTU638	LS998665	CACCAATCAAGCCCCGCTTGGTATTAGGTGCCGTCCTTAGTTGGGCGCGCCTTAAAGACCTCGGCGAGGCCTCACCGGCTTTAGGCGTAGTAGAATTTATTCGAACGTCTGTCAAAGGAGAGGACTTCTGCCGACTGAAACCTTTTATTTTTCTA	d:Fungi(1.0000),p:Ascomycota(1.0000),c:Dothideomycetes(1.0000)	Fungi	Ascomycota	Dothideomycetes	_	_	_	1	6
OTU639	LS998666	CAACCCTCAAGCTCTGCTTGGTATTGGGCTTCTGTCAGTAAAATGACAGGCCTCAAAATCAGTGGCGGCGCCGTTGGGTCCTGAACGTAGTAATATATTTCGTTACAGGTTCTCAATGTGCTTCTGCCATTAAACCCCAAATTTTCTAT	d:Fungi(1.0000),p:Ascomycota(1.0000),c:Leotiomycetes(1.0000),o:Helotiales(1.0000)	Fungi	Ascomycota	Leotiomycetes	Helotiales	_	_	0	23
OTU640	LS998667	CAACCCTTAAGCCTAGCTTAGCGTTGGGAGACTGCGCTAAACCGCAGCTCCTCAAAACCAGTGGCGGAGTTTATCGTGCTCTGAGCGTAGTAATTTCATTCTCGCTTCTGTAAACCGGTAGACGACAGCCATAAACCGCACCCTTCGGGGGCACTTTTTAAT	d:Fungi(1.0000)	Fungi	_	_	_	_	_	0	17
OTU641	LS998668	CACCCACTCAAGCCTCGCTTGGTGTTGGGCGCCGCGGCCCGCCGCGCGCCTCAATGTCTCCCGGCCGAACCGCCCGTCTCTAAGCGTTGTGGCATACTCATGTTTTCGCTTCGGAGCTCGGGGGGTCTCTCGCGCCGTTAAACCTCTTTCAAA	d:Fungi(1.0000),p:Ascomycota(0.9900),c:Dothideomycetes(0.9405),o:Capnodiales(0.8559)	Fungi	Ascomycota	Dothideomycetes	Capnodiales	_	_	0	37
OTU642	LS998669	AACCTCACCCCAACCGGGTTTTTGCCCGGCTGGCGGTGGATTGGGCGTCTGCCAATTTACTGGCTCGCCTCAAAAGCATAAGCGCCTTGGATGTAATACGTTTCATCCTCTCGGGTGGCTGACAACCCCACATATCTCATG	d:Fungi(1.0000),p:Basidiomycota(1.0000),c:Tremellomycetes(1.0000),o:Tremellales(1.0000),f:Tremellales_fam_Incertae_sedis(1.0000),g:Cryptococcus(1.0000)	Fungi	Basidiomycota	Tremellomycetes	Tremellales	_	Cryptococcus	0	61
OTU643	LS998670	ACACCCTCAAGCTCAGCTTGGTGATGGGCGACTGTCCCCCCGCGGACTCGCCTCAAACGCATCTGGCGGCTGGGCCGGCGGCTTCTCCTGCAGCACATTTGCAGCGCGAGGCGCGCGGCTCCGGCGAACCACAAGCCCCTTTCTCAG	d:Fungi(1.0000),p:Ascomycota(1.0000),c:Dothideomycetes(1.0000),o:Pleosporales(1.0000),f:Sporormiaceae(1.0000),g:Preussia(1.0000)	Fungi	Ascomycota	Dothideomycetes	Pleosporales	Sporormiaceae	Preussia	0	15
OTU644	LS998671	ATCCCTCAAATCCCAATGTTTTGCAAAATTCATTGCTTGGATTTGGTTGTGGGCCTTTTGCTACTTTGCTGTAGCTGGCCTAAAAGAGATTAGCTGGGCTATCCGACTCTTGGTAGTTTCCACTTGATGTGATAAAATTGCATCGGTGGGTCAATGACTGCTAAAGGACTGAGAAGCTTGCTTCCAACCTGGCGCGAGGTTCCATCCTCTACCCAATTCATTTACAT	d:Fungi(1.0000),p:Basidiomycota(1.0000),c:Exobasidiomycetes(1.0000),o:Microstromatales(1.0000),f:Microstromataceae(0.9400),g:Sympodiomycopsis(0.8836)	Fungi	Basidiomycota	Exobasidiomycetes	Microstromatales	Microstromataceae	Sympodiomycopsis	0	14
OTU645	LS998672	ATTGTTTCGAACGACAGCTTTTTTCAGTAAGAGCTGGCGGATCGGTATTGAGGGTCTTTGCCATTTACCGTGGCTCCCTCGAAATGCATTAGCGCATCCATTTGATAGGCGAAAGACGGACGAAAGCTCGATTTTCGCCCTCTCTTCCCTGCCGGGTTTTGATAATATCAGGACTTCGGAGGCGGAGAAAGGGTTAGAGCTGGACGCAACGACTTTTGCTGGTTGGAGTGCTTCTGAACCCCGCCCTTTCTGTCAGAGAAAGGGATTTATTTCAATT	d:Fungi(1.0000),p:Basidiomycota(1.0000),c:Ustilaginomycetes(1.0000),o:Ustilaginales(1.0000),f:Ustilaginaceae(1.0000),g:Pseudozyma(0.5500),s:Pseudozyma_hubeiensis_SH182317.07FU(0.3025)	Fungi	Basidiomycota	Ustilaginomycetes	Ustilaginales	Ustilaginaceae	_	3	8
OTU646	LS998673	CAACCCCTAAGCACAGCTTATTGTTGGGCCTCTACGTTTCGTAGTGCCTCAAAGACATTGGCGGAGTGGCAGTAGTCCTCTGAGCGTAGTAATTCTTTATCTCGCTTTTGTTAGGTGCTGCACCCCCGGCCGTAAAACCCCCAATTTTTTCT	d:Fungi(1.0000),p:Ascomycota(0.9700),c:Sordariomycetes(0.9409),o:Trichosphaeriales(0.7998),f:Trichosphaeriales_fam_Incertae_sedis(0.6798),g:Nigrospora(0.5778),s:Nigrospora_oryzae_SH002390.07FU(0.4045)	Fungi	Ascomycota	Sordariomycetes	Trichosphaeriales	_	_	20	47
OTU647	LS998674	AACTCTCAACCCCCTCATTTTGTAATGAAATGCAGCGCGGGCTTGGATTATGGCTGCCTGCCGGCGTAATTGCCGACTCAGCTGAAATATACGAGCAACCCAGTTTAAAACCCTGACGGCTTGACTCGGCGTAATAACTATTTCGCTGAGGACGTCTAACCTTTAAATCGTTAGTGGTGCTTCTAATGCATTTATAATTTAAGC	d:Fungi(1.0000),p:Basidiomycota(1.0000),c:Microbotryomycetes(1.0000),o:Sporidiobolales(1.0000),f:Sporidiobolales_fam_Incertae_sedis(1.0000),g:Rhodotorula(0.7800),s:Rhodotorula_marina_SH205937.07FU(0.6084)	Fungi	Basidiomycota	Microbotryomycetes	Sporidiobolales	_	Rhodotorula	24319	21271
OTU648	LS998675	AACCTCACCCCACCTGGGTTTTTGACCTGGTTGGACTTGGACATGGGCATCTGCCAGCAATGGCTCGCCTTAAATGACTTAGTGGAACATCCCACATCAGTGTTAGACGTAATAAGTTTCGTCTCTCCTTGTGGTGATGACTGCTCATAATCTGCCATCGCGCACTTTTGA	d:Fungi(1.0000),p:Basidiomycota(1.0000),c:Tremellomycetes(1.0000),o:Tremellales(1.0000),f:Tremellales_fam_Incertae_sedis(1.0000),g:Cryptococcus(1.0000),s:Cryptococcus_aureus_SH205050.07FU(1.0000)	Fungi	Basidiomycota	Tremellomycetes	Tremellales	_	Cryptococcus	9	17
OTU649	LS998676	TTATTCTCAAACTTCAGAGTTTGAAGTTTGGATATGGAGGACTATTGCTGGTGAACTCATGTTTGCTGGCTCCTCTCAAATGCATTAGCGGAACTGTCAGTGTCTTGGGCTCTGGTTTGATACATATCTATGCCATTGCTGAGGAGCTTTCATGGTTCAGCTTCTAAAACTGTTTCTGAAA	d:Fungi(1.0000),p:Basidiomycota(1.0000),c:Agaricomycetes(1.0000),o:Agaricales(1.0000),f:Clavariaceae(1.0000)	Fungi	Basidiomycota	Agaricomycetes	Agaricales	Clavariaceae	_	0	163
OTU650	LS998677	GACCTCTCATACCTAGTTTTCTATGTATGAGCTTTGGACGTCTGCCATCTTGTGGCTCGTCTTAAATGTCTAAGTGGAATGCGTAATAAGTTTTCGCTCCCTCCACTCTAATAACTTTTA	d:Fungi(1.0000),p:Basidiomycota(1.0000),c:Tremellomycetes(1.0000),o:Tremellales(1.0000),f:Tremellales_fam_Incertae_sedis(1.0000),g:Cryptococcus(1.0000)	Fungi	Basidiomycota	Tremellomycetes	Tremellales	_	Cryptococcus	124	30
OTU651	LR535808	ACACCACTCAAGCCTGGCTTGGTATTGGGCGATGTGGCTTGCGGGCCGCCCGCCTCAAAGTCTTCGGCTGGACCGACCGTCTCTCAGCGTTGTGACTTAATTGGACCGCTGGCGGAGGACGGGAGGTTTCCACGCCGTTAAAACACTTTTTCACAG	d:Fungi(1.0000),p:Ascomycota(1.0000),c:Dothideomycetes(1.0000),o:Capnodiales(1.0000)	Fungi	Ascomycota	Dothideomycetes	Capnodiales	_	_	0	2
