# Supplementary material for: Phyllosphere epiphytic and endophytic fungal community and network structures differ in a tropical mangrove ecosystem
Source: Microbiome. 2019 Apr 9;7:57. doi: 10.1186/s40168-019-0671-0 (PMC6456958; doi:10.1186/s40168-019-0671-0)
Supplement: Supplementary file 3 — Table S2. Comparison of the relative abundance of abundant operational taxonomic units (OTUs, > 1000 reads) between epiphytic and endophytic fungi. (XLSX 16 kb) [file 40168_2019_671_MOESM3_ESM.xlsx]

## Sheet: Sheet1
Table S2 Comparison of the relative abundance of abundant operational taxonomic units (OTUs, >1000 reads) between epiphytic and endophytic fungi
OTU	Taxonomic position	Aegiceras corniculatum	Avicennia marina	Bruguiera gymnorrhiza	Excoecaria agallocha	Kandelia candel	Rhizophora stylosa
OTU8	Botryosphaeriales	0 vs. 0	0.011 ± 0.032 vs. 0	0 vs. 0	0 vs. 0	3.403 ± 9.435 vs. 0	0.001 ± 0.004 vs. 0
OTU11	Erythrobasidium	0.696 ± 1.226 vs. 0.056 ± 0.12	1.865 ± 3.096 vs. 1.583 ± 2.657	0.495 ± 0.546 vs. 0.035 ± 0.066	1.501 ± 1.821 vs. 3.845 ± 4.492	0.1 ± 0.182 vs. 0	0.119 ± 0.336 vs. 0.095 ± 0.189
OTU16	Acaromyces	0 vs. 2.434 ± 3.182 **	0 vs. 0	0.11 ± 0.311 vs. 0.43 ± 1.212	0.001 ± 0.004 vs. 0.005 ± 0.014	0.784 ± 1.455 vs. 0	0.661 ± 0.934 vs. 0.956 ± 1.247
OTU17	Rhodotorula	0.758 ± 1.577 vs. 0.004 ± 0.011	0.488 ± 0.907 vs. 0.06 ± 0.17	0.808 ± 1.553 vs. 0.079 ± 0.207	1.071 ± 1.677 vs. 0.004 ± 0.011	9.755 ± 25.309 vs. 0	5.069 ± 4.003 vs. 0.079 ± 0.223 *
OTU20	Cryptococcus	4.42 ± 12.353 vs. 0	0.894 ± 1.849 vs. 0.005 ± 0.014	0.713 ± 1.951 vs. 1.196 ± 1.732	0.881 ± 1.644 vs. 0	1.158 ± 1.78 vs. 1.984 ± 2.388	2.415 ± 5.226 vs. 0.8 ± 1.887
OTU24	Mycosphaerellaceae	0.305 ± 0.529 vs. 0.021 ± 0.026	1.011 ± 2.004 vs. 0.04 ± 0.101	0.255 ± 0.347 vs. 0.143 ± 0.351	0.184 ± 0.516 vs. 0.011 ± 0.02	0.66 ± 0.99 vs. 0.04 ± 0.029	0.47 ± 0.538 vs. 0.151 ± 0.301
OTU33	Phaeoramularia	0.099 ± 0.241 vs. 0.001 ± 0.004	0.274 ± 0.716 vs. 0	0.358 ± 0.623 vs. 0.08 ± 0.148	0 vs. 0	0 vs. 0.231 ± 0.447	0.449 ± 0.688 vs. 7.899 ± 6.359 *
OTU41	Leptospora	0 vs. 0	0.001 ± 0.004 vs. 0	2.806 ± 7.937 vs. 0	0.004 ± 0.011 vs. 0	0 vs. 0	0 vs. 0
OTU47	Malassezia	0 vs. 0	0.311 ± 0.88 vs. 0	0.008 ± 0.021 vs. 0	0.24 ± 0.679 vs. 0	1.325 ± 3.44 vs. 0	0 vs. 0
OTU48	Cladosporium	0.609 ± 0.789 vs. 4.591 ± 4.307 *	0.534 ± 0.961 vs. 0.005 ± 0.011 *	0.774 ± 0.576 vs. 0.165 ± 0.336	0.08 ± 0.171 vs. 0.009 ± 0.021	0.08 ± 0.226 vs. 1.185 ± 0.913 *	0.353 ± 0.65 vs. 0.045 ± 0.078
OTU54	Filobasidiales	0.406 ± 1.149 vs. 0	0 vs. 0	0.609 ± 1.224 vs. 0.75 ± 1.496	0.761 ± 2.149 vs. 0	0 vs. 0	0.374 ± 0.696 vs. 0.225 ± 0.636
OTU154	Agaricostilbales	1.39 ± 2.615 vs. 2.115 ± 1.578	2.231 ± 3.29 vs. 1.749 ± 3.755	0 vs. 0.05 ± 0.141	0.463 ± 0.896 vs. 0.004 ± 0.011	0 vs. 0.713 ± 2.015	0.108 ± 0.304 vs. 0
OTU162	Capnodiales	2.79 ± 2.238 vs. 0.31 ± 0.271 **	2.806 ± 1.647 vs. 1.59 ± 0.488 *	2.049 ± 1.649 vs. 1.4 ± 0.698	4.976 ± 6.463 vs. 6.934 ± 4.542	2.286 ± 1.676 vs. 4.223 ± 1.663	1.796 ± 1.513 vs. 1.606 ± 0.749
OTU186	Hypocreales	0 vs. 0.001 ± 0.004	3.085 ± 8.726 vs. 0	0 vs. 0	0 vs. 0	0 vs. 0	0 vs. 0
OTU193	Cryptococcus	2.378 ± 1.877 vs. 0.338 ± 0.659 *	1.214 ± 1.146 vs. 3.136 ± 4.877	0.783 ± 1.01 vs. 0.529 ± 0.728	0.651 ± 0.7 vs. 0.081 ± 0.196 *	0.89 ± 1.002 vs. 1.256 ± 1.451	1.385 ± 1.527 vs. 0.093 ± 0.234 *
OTU211	Phyllosticta	0 vs. 0	0 vs. 0	0 vs. 0	2.563 ± 4.203 vs. 0.004 ± 0.011 *	0 vs. 0	0 vs. 0
OTU235	Dothideomycetes	1.001 ± 0.939 vs. 1.728 ± 1.041	0.811 ± 0.5 vs. 0.595 ± 0.369	1.184 ± 1.042 vs. 1.593 ± 1.463	1.369 ± 2.353 vs. 1.473 ± 0.726	5.974 ± 5.918 vs. 1.691 ± 1.36 *	1.621 ± 1.212 vs. 3.369 ± 2.443
OTU327	Rhodotorula	0.86 ± 1.73 vs. 0.068 ± 0.091	0.033 ± 0.073 vs. 0.849 ± 0.957 *	1.071 ± 2.389 vs. 0.003 ± 0.005	0 vs. 0.214 ± 0.262 *	0.438 ± 1.081 vs. 0.56 ± 1.584	0 vs. 1.008 ± 0.921 *
OTU433	Dothideomycetes	6.319 ± 17.812 vs. 0	0.638 ± 0.726 vs. 0.476 ± 0.597	0.511 ± 0.781 vs. 1.424 ± 2.453	1.295 ± 1.672 vs. 5.364 ± 5.844 *	1.036 ± 0.895 vs. 0.798 ± 0.836	0.226 ± 0.435 vs. 0.801 ± 1.096
OTU434	Dothideomycetes	4.971 ± 4.128 vs. 4.438 ± 3.491	3.143 ± 1.222 vs. 3.999 ± 1.518	4.284 ± 3.019 vs. 3.903 ± 2.325	2.755 ± 2.378 vs. 5.853 ± 3.168 *	4.265 ± 2.077 vs. 5.685 ± 2.621	4.481 ± 2.503 vs. 10.014 ± 6.348
OTU435	Jaminaea	0 vs. 0.013 ± 0.035	0.261 ± 0.739 vs. 0.053 ± 0.097	0 vs. 0.074 ± 0.105	0.176 ± 0.455 vs. 8.676 ± 6.984 **	0 vs. 1.678 ± 3.12	0.095 ± 0.269 vs. 0.066 ± 0.111
OTU436	Basidiomycota	3.776 ± 2.793 vs. 0.151 ± 0.143 **	5.274 ± 3.853 vs. 11.216 ± 8.875 **	6.671 ± 3.297 vs. 26.078 ± 24.003 *	2.246 ± 3.745 vs. 23.778 ± 17.957 **	4.01 ± 3.196 vs. 5.304 ± 4.518	6.398 ± 4.679 vs. 10.814 ± 15.21
OTU437	Uwebraunia	0.075 ± 0.212 vs. 0.131 ± 0.371	0 vs. 0.001 ± 0.004	0.443 ± 0.75 vs. 0.28 ± 0.672	2.789 ± 3.629 vs. 2.886 ± 2.184	0.935 ± 1.133 vs. 0 *	0.163 ± 0.341 vs. 0.071 ± 0.168
OTU438	Nigrospora	0.128 ± 0.187 vs. 0.318 ± 0.201 *	0.564 ± 0.837 vs. 0.758 ± 0.72	0.743 ± 1.467 vs. 0.899 ± 1.207	0.271 ± 0.319 vs. 0.968 ± 0.938	0.211 ± 0.379 vs. 0.249 ± 0.368	0.37 ± 0.511 vs. 0.84 ± 0.954
OTU439	Jaminaea	0 vs. 0.005 ± 0.014	0 vs. 0.055 ± 0.107	0 vs. 0	0.069 ± 0.116 vs. 1.749 ± 1.349 **	0 vs. 0.095 ± 0.184	0 vs. 0
OTU440	Dothideomycetes	0.01 ± 0.019 vs. 0.121 ± 0.194	0.675 ± 1.122 vs. 0.671 ± 0.531	0.07 ± 0.198 vs. 0.485 ± 1.159	2.919 ± 4.035 vs. 1.178 ± 0.971	0.396 ± 0.926 vs. 0	0.154 ± 0.292 vs. 3.396 ± 8.165 *
OTU441	Mycosphaerellaceae	0.044 ± 0.124 vs. 0	0.109 ± 0.262 vs. 0.023 ± 0.027	0.051 ± 0.141 vs. 0.16 ± 0.189	1.73 ± 2.304 vs. 0.901 ± 0.887	0.186 ± 0.405 vs. 0	0.164 ± 0.378 vs. 0.294 ± 0.811
OTU443	Mycosphaerellaceae	0.704 ± 0.981 vs. 0 *	0.594 ± 0.846 vs. 0.131 ± 0.282	0.25 ± 0.474 vs. 0.536 ± 1.337	0.1 ± 0.279 vs. 2.79 ± 5.022 *	0.129 ± 0.242 vs. 0	0.254 ± 0.372 vs. 0.255 ± 0.398
OTU444	Cryptococcus	4.621 ± 3.891 vs. 0.624 ± 1.052 *	3.718 ± 3.237 vs. 10.035 ± 3.368 **	5.174 ± 4.034 vs. 2.92 ± 2.5	0.419 ± 0.805 vs. 1.986 ± 3.626	3.464 ± 2.101 vs. 5.68 ± 3.287	5.843 ± 1.878 vs. 2.33 ± 1.86 **
OTU445	Tremellales	6.115 ± 1.888 vs. 0.821 ± 1.342 **	6.178 ± 1.85 vs. 19.149 ± 11.158 **	7.175 ± 3.041 vs. 6.23 ± 4.175	2.709 ± 2.707 vs. 0.184 ± 0.387 *	4.445 ± 2.889 vs. 7.24 ± 3.018	6.944 ± 2.001 vs. 3.435 ± 3.751
OTU453	Zasmidium	0.46 ± 0.972 vs. 0	0 vs. 0.003 ± 0.005	0.661 ± 0.848 vs. 1.108 ± 1.543	2.165 ± 3.689 vs. 5.629 ± 5.104 **	0.325 ± 0.567 vs. 0.813 ± 1.088	0.305 ± 0.441 vs. 0.79 ± 1.21
OTU455	Tremellales	15.864 ± 6.828 vs. 36.049 ± 6.256 ***	8.298 ± 5.341 vs. 5.44 ± 7.045	15.358 ± 4.603 vs. 6.603 ± 3.274 **	5.55 ± 3.982 vs. 0.103 ± 0.145 ***	9.688 ± 3.517 vs. 11.863 ± 3.019	13.876 ± 2.259 vs. 5.016 ± 4.453 ***
OTU456	Debaryomyces	1.09 ± 2.218 vs. 0.103 ± 0.106	1.465 ± 3.752 vs. 0.164 ± 0.305	3.005 ± 3.455 vs. 1.379 ± 2.557	0.21 ± 0.594 vs. 0.273 ± 0.582	2.334 ± 3.544 vs. 1.468 ± 2.621	1.049 ± 1.75 vs. 0.808 ± 1.38
OTU461	Pseudocercospora	0.174 ± 0.42 vs. 0.015 ± 0.032	11.423 ± 17.488 vs. 0.09 ± 0.088 *	1.163 ± 2.573 vs. 0.375 ± 1.045	0.86 ± 0.995 vs. 0.481 ± 0.287	0.158 ± 0.418 vs. 0	0.211 ± 0.307 vs. 0.014 ± 0.035
OTU463	Aureobasidium	0.209 ± 0.431 vs. 0	0.05 ± 0.141 vs. 0.005 ± 0.014	0 vs. 0.146 ± 0.414	0.279 ± 0.788 vs. 0.58 ± 0.858	0.043 ± 0.12 vs. 0.609 ± 1.145	0.04 ± 0.113 vs. 0.688 ± 1.657
OTU466	Davidiellaceae	7.42 ± 3.08 vs. 24.619 ± 6.645 ***	2.586 ± 1.961 vs. 0.465 ± 0.414 **	5.205 ± 1.94 vs. 2.36 ± 1.877 *	1.879 ± 2.459 vs. 0.153 ± 0.192 *	2.996 ± 1.853 vs. 7.116 ± 5.112 *	5.841 ± 2.961 vs. 0.839 ± 0.924 **
OTU475	Sporobolomyces	0.245 ± 0.491 vs. 0	0 vs. 1.158 ± 0.849 **	0 vs. 0.056 ± 0.159	0.111 ± 0.315 vs. 0.138 ± 0.322	0 vs. 0.556 ± 1.159	0 vs. 0.689 ± 1.201
OTU484	Pleosporales	0.48 ± 0.668 vs. 0.003 ± 0.005	0 vs. 0.02 ± 0.057	0.878 ± 2.325 vs. 0.068 ± 0.191	0.35 ± 0.507 vs. 2.995 ± 4.238 *	0 vs. 0.151 ± 0.424	0.078 ± 0.219 vs. 0.039 ± 0.11
OTU485	Toxicocladosporium	0.149 ± 0.307 vs. 0.023 ± 0.064	0 vs. 0.068 ± 0.062 **	0.003 ± 0.005 vs. 0.671 ± 1.121	0.1 ± 0.263 vs. 0.12 ± 0.091	1.216 ± 2.585 vs. 0.374 ± 0.757	0.47 ± 0.958 vs. 5.921 ± 10.578 *
OTU491	Pseudocercospora	0 vs. 0.018 ± 0.046	0.009 ± 0.025 vs. 0.051 ± 0.106	0.096 ± 0.264 vs. 0.303 ± 0.725	3.718 ± 6.028 vs. 0.475 ± 0.496	0.048 ± 0.13 vs. 0	0.191 ± 0.37 vs. 0.079 ± 0.146
OTU495	Mycosphaerellaceae	0.201 ± 0.335 vs. 0.056 ± 0.086	0.205 ± 0.576 vs. 0.031 ± 0.073	0.126 ± 0.322 vs. 2.286 ± 1.729 *	0.055 ± 0.13 vs. 0.751 ± 1.072 *	0.811 ± 1.214 vs. 0.001 ± 0.004	0.231 ± 0.338 vs. 1.945 ± 3.07
OTU501	Neodevriesia	0 vs. 0.01 ± 0.024	0 vs. 0	0 vs. 0.284 ± 0.428	0.056 ± 0.159 vs. 0.325 ± 0.611 *	0 vs. 0.201 ± 0.569	0.281 ± 0.394 vs. 1.478 ± 1.437 *
OTU502	Ascomycota	0 vs. 0.004 ± 0.005	0 vs. 0.001 ± 0.004	0.091 ± 0.258 vs. 2.129 ± 3.295 *	1.295 ± 1.706 vs. 1.961 ± 1.83 *	0.27 ± 0.572 vs. 1.434 ± 1.599	0.384 ± 0.657 vs. 1.789 ± 1.931 *
OTU504	Cladosporium	1.816 ± 1.682 vs. 8.396 ± 6.42 *	1.451 ± 1.297 vs. 0.024 ± 0.045 *	0.643 ± 0.736 vs. 0.218 ± 0.415 *	0.335 ± 0.814 vs. 0.005 ± 0.011	0.673 ± 0.761 vs. 1.318 ± 1.114	1.608 ± 1.778 vs. 0.351 ± 0.523 *
OTU505	Bullera	0 vs. 0	0 vs. 0.001 ± 0.004	0.368 ± 1.039 vs. 1.104 ± 2.328	0.59 ± 1.477 vs. 2.056 ± 2.81	0.001 ± 0.004 vs. 0.72 ± 2.036	0 vs. 0.046 ± 0.131
OTU507	Unidentified fungi	0 vs. 0	0 vs. 0	0.201 ± 0.569 vs. 3.691 ± 7.96	0.099 ± 0.279 vs. 1.171 ± 2.018	0.753 ± 2.128 vs. 0	0.204 ± 0.576 vs. 0
OTU513	Sporobolomyces	0 vs. 0	0.001 ± 0.004 vs. 0.12 ± 0.135	0.493 ± 1.393 vs. 0.048 ± 0.134	0.26 ± 0.531 vs. 1.628 ± 1.352 *	0.34 ± 0.962 vs. 0	0.173 ± 0.488 vs. 0.684 ± 1.197
OTU523	Botryosphaeriaceae	0.143 ± 0.403 vs. 0	0 vs. 0	0.21 ± 0.594 vs. 0	32.081 ± 34.275 vs. 0.025 ± 0.056 *	0 vs. 0.241 ± 0.682	0.091 ± 0.258 vs. 0
OTU534	Dothideomycetes	0.059 ± 0.166 vs. 0.03 ± 0.064	0.54 ± 1.028 vs. 0.156 ± 0.242	0.348 ± 0.983 vs. 0	0.314 ± 0.77 vs. 0.261 ± 0.545	0.089 ± 0.168 vs. 0.206 ± 0.424	0.784 ± 1.409 vs. 0.195 ± 0.283
OTU566	Rhodotorula	0.1 ± 0.256 vs. 0.013 ± 0.032	1.24 ± 1.592 vs. 1.436 ± 1.704	0.704 ± 1.97 vs. 0.591 ± 1.668	0.1 ± 0.279 vs. 0.23 ± 0.328	0.534 ± 1.502 vs. 0	0 vs. 0.759 ± 1.318
OTU570	Basidiomycota	1.465 ± 2.214 vs. 1.025 ± 0.974	3.546 ± 3.757 vs. 6.92 ± 2.988 *	1.665 ± 3.495 vs. 0.871 ± 1.699	0.296 ± 0.621 vs. 0	0.585 ± 1.323 vs. 1.681 ± 2.633	2.185 ± 3.789 vs. 0.69 ± 1.059
OTU595	Meira	0 vs. 0.11 ± 0.311	0 vs. 0	0 vs. 1.168 ± 2.32	0.078 ± 0.219 vs. 0.088 ± 0.232	0.139 ± 0.236 vs. 1.719 ± 4.861	0 vs. 14.003 ± 10.061 ***
OTU601	Dothideomycetes	15.973 ± 5.028 vs. 0.003 ± 0.005 **	10.835 ± 6.442 vs. 0 **	11.214 ± 6.363 vs. 3.353 ± 4.374 **	3.616 ± 3.171 vs. 0.001 ± 0.004 *	10.546 ± 5.141 vs. 6.873 ± 4.813	15.241 ± 6.268 vs. 1.516 ± 2.413 **
OTU602	Liberomyces	0 vs. 0.016 ± 0.046	0 vs. 0	0.001 ± 0.004 vs. 0.004 ± 0.011	0 vs. 0.06 ± 0.17	0 vs. 0	3.995 ± 9.816 vs. 0.225 ± 0.586
OTU647	Rhodotorula	4.443 ± 4.696 vs. 0.885 ± 0.989 *	15.005 ± 12.36 vs. 20.139 ± 12.74	9.03 ± 2.582 vs. 5.544 ± 5.796	3.371 ± 3.934 vs. 0.306 ± 0.476 *	7.293 ± 5.807 vs. 8.93 ± 7.498	5.384 ± 6.255 vs. 3.141 ± 4.499
Data (mean ± SD) in each cell indicate the relative abundnce of epiphytic fungi vs. endophytic fungi in each mangrove species.
Asterisks indicate significant difference in the relative abundance of OTUs between epiphytic and endophytic fungi according to paired t test or paired Wilcoxon signed rank test (*, P < 0.05; **, P < 0.01; ***, P < 0.001)
